# Supplementary material for: Reconstructing the functions of endosymbiotic Mollicutes in fungus-growing ants
Source: eLife. 2018 Nov 20;7:e39209. doi: 10.7554/eLife.39209 (PMC6245734; doi:10.7554/eLife.39209)
Supplement: Figure 1—figure supplement 3—source data 1. — The proportional counts of genes (counts of each functional category or orthogroup divided by the total number of annotated genes) assigned to distinct functional categories via bactNOG are presented. [file elife-39209-fig1-figsupp3-data1.xlsx]

## Sheet: Sheet2
	host	C	D	E	EG	EGP	EH	EP	F	FG	FJ	G	GK	GM	H	HI	I	IQ	J	K	KT	L	M	MU	O	P	Q	S	T	U	V
Spiroplasma_diminutum	mosquito	4.07524	2.19436	2.97806	0	0	0	0.15674	5.79937	0.15674	0.15674	9.56113	0	0	2.66458	0	2.82132	0.470219	18.652	5.64263	0.15674	8.46395	1.5674	0	4.23197	3.1348	0.783699	19.5925	1.09718	1.25392	4.38871
L1	flower	3.66057	0.998336	2.99501	0	0	0	0.166389	5.99002	0.166389	0.166389	8.98502	0.332779	0	2.32945	0	1.83028	0.499168	18.802	5.99002	0.166389	9.48419	1.99667	0	3.32779	3.1614	0.665557	22.2962	0.831947	1.33111	3.82696
EntAcro10	ant	5.38033	1.85529	2.96846	0.185529	0	0	0	5.38033	0.185529	0.185529	5.19481	0	0	3.15399	0	1.85529	0.185529	20.0371	5.38033	0.185529	10.7607	1.48423	0.185529	2.5974	3.71058	0.371058	21.5213	1.11317	2.04082	3.8961
EntAcro1	ant	3.89381	1.41593	3.53982	0	0	0	0.176991	4.24779	0.176991	0.176991	6.19469	0	0.176991	3.00885	0.176991	1.59292	0	18.9381	4.0708	0.176991	11.5044	1.41593	0	3.18584	3.00885	0.707965	25.3097	0.884956	1.76991	4.0708
Spiroplasma_apis	bee	4.46304	1.95258	4.04463	0	0.13947	0.13947	0.13947	5.29986	0.13947	0.13947	10.1813	0	0	2.37099	0	2.51046	0	16.8759	4.60251	0.13947	10.5997	1.53417	0	3.90516	3.90516	0.55788	18.9679	1.11576	1.11576	5.16039
Spiroplasma_culicicola	mosquito	4.91368	1.99203	3.58566	0	0.265604	0.132802	0.132802	5.17928	0.132802	0.132802	11.1554	0.398406	0	2.52324	0.132802	2.25764	0	15.8035	5.71049	0.132802	7.17131	1.46082	0	4.24967	3.45286	0.664011	20.5843	1.19522	1.06242	5.57769
w37	flower	3.69181	0.963082	2.88925	0	0	0	0.160514	5.61798	0.160514	0.160514	9.95185	0.321027	0	2.24719	0	1.76565	0.481541	18.138	5.939	0.160514	9.63082	1.76565	0	3.37079	3.37079	0.642055	22.7929	0.963082	1.28411	3.5313
Spiroplasma_sabaudiense	mosquito	4.21687	2.10843	3.46386	0.150602	0	0.150602	0.150602	4.81928	0.150602	0.150602	9.18675	0.301205	0	3.01205	0	2.56024	0	17.4699	5.27108	0.150602	8.43373	1.65663	0	4.36747	4.06627	0.60241	19.8795	1.20482	1.20482	5.27108
Spiroplasma_poulsonii.GCA	fly	2.65211	1.40406	2.4181	0	0.156006	0	0.0780031	2.96412	0.0780031	0.0780031	4.83619	0	0.0780031	1.40406	0	1.32605	0	10.7644	2.80811	0.0780031	30.1092	0.858034	0	2.34009	2.34009	0.234009	29.5632	0.468019	0.936037	2.02808
Spiroplasma_taiwanense	mosquito	4.10959	2.1309	4.414	0	0	0	0.456621	5.47945	0.152207	0.152207	8.52359	0	0	2.89193	0	2.89193	0	17.8082	5.78387	0.152207	7.61035	1.67428	0	4.2618	3.19635	0.761035	19.9391	1.21766	1.52207	4.87062
Spiroplasma_atrichopogonis.GCA_	fly	4.15225	2.42215	3.2872	0	0	0	0	6.22837	0.17301	0.17301	6.92042	0	0	3.46021	0	2.59516	0	19.5502	6.57439	0.17301	9.34256	1.90311	0	3.97924	3.46021	0.519031	17.9931	1.03806	2.24913	3.80623
Spiroplasma_chrysopicola	fly	5.14604	1.94715	3.47705	0.139082	0	0	0.139082	5.70236	0.139082	0.139082	7.51043	0.139082	0.139082	3.05981	0	2.36439	0	16.968	4.86787	0.139082	10.4312	1.5299	0	3.47705	4.17246	0.278164	19.8887	0.973574	1.80807	5.4242
Spiroplasma_melliferum_ipmb4a.GCA	fly	4.44785	2.14724	3.68098	0.153374	0.153374	0	0.153374	6.28834	0.153374	0.153374	7.97546	0	0	3.06748	0	2.45399	0	18.865	5.9816	0.153374	8.43558	1.38037	0	3.83436	3.98773	0.460123	19.9387	1.22699	1.53374	3.37423
Spiroplasma_syrphidicola	fly	4.7546	1.53374	3.52761	0.153374	0	0	0.153374	5.67485	0	0.153374	8.43558	0.153374	0.153374	3.37423	0	2.30061	0	17.4847	5.52147	0.153374	8.89571	1.68712	0	2.91411	4.29448	0.306748	20.3988	0.920245	1.38037	5.67485

## Sheet: Sheet3
	host	ENOG4105BZ1	ENOG4105BZ3	ENOG4105BZ5	ENOG4105BZ6	ENOG4105BZ7	ENOG4105BZA	ENOG4105BZH	ENOG4105BZQ	ENOG4105BZR	ENOG4105BZY	ENOG4105C07	ENOG4105C0B	ENOG4105C0V	ENOG4105C16	ENOG4105C17	ENOG4105C1H	ENOG4105C1J	ENOG4105C1Y	ENOG4105C20	ENOG4105C22	ENOG4105C24	ENOG4105C26	ENOG4105C2M	ENOG4105C2N	ENOG4105C2V	ENOG4105C2Z	ENOG4105C31	ENOG4105C33	ENOG4105C34	ENOG4105C3D	ENOG4105C3G	ENOG4105C3H	ENOG4105C3K	ENOG4105C3M	ENOG4105C3S	ENOG4105C3U	ENOG4105C40	ENOG4105C41	ENOG4105C48	ENOG4105C4E	ENOG4105C4J	ENOG4105C4R	ENOG4105C4S	ENOG4105C52	ENOG4105C53	ENOG4105C55	ENOG4105C59	ENOG4105C5B
Spiroplasma_diminutum	mosquito	1.09718	0.15674	0.15674	0.15674	0	0.15674	0.15674	0.15674	0	0.15674	0.15674	0.15674	0.15674	0	0.15674	0.15674	0.15674	0	0.15674	0.15674	0.31348	0.15674	0.31348	0.15674	0.15674	0.15674	0.15674	0	0.15674	0	0.15674	0.15674	0.15674	0.15674	0	0.15674	0.15674	0.15674	0	0.15674	0.15674	0.15674	0.15674	0.470219	0.15674	0.15674	0	0
L1	plant	0.665557	0.166389	0.166389	0.499168	0	0.166389	0.166389	0.166389	0	0.166389	0.166389	0.166389	0.166389	0	0.166389	0.166389	0.332779	0	0.166389	0.166389	0.332779	0.166389	0.332779	0.166389	0	0.166389	0.166389	0	0.166389	0	0.166389	0.166389	0	0.166389	0	0.166389	0.166389	0.166389	0	0	0.166389	0.166389	0.166389	0.332779	0.332779	0	0	0
EntAcro10	ant	0.185874	0.185874	0.185874	0.185874	0	0.185874	0.371747	0.185874	0.185874	0.185874	0.185874	0.185874	0.185874	0	0.185874	0.185874	0.371747	0	0.185874	0.185874	0.371747	0.185874	0.185874	0.185874	0	0.185874	0.185874	0	0.185874	0.185874	0.185874	0.185874	0	0.185874	0	0	0.185874	0.185874	0	0	0.185874	0.185874	0.185874	0.557621	0.185874	0	0	0.185874
EntAcro1	ant	0.531915	0.177305	0.177305	0.177305	0	0.177305	0	0.177305	0	0.177305	0.177305	0.177305	0	0	0.177305	0.177305	0.177305	0	0.177305	0.177305	0.35461	0.177305	0.35461	0.177305	0	0.177305	0.177305	0.177305	0.177305	0	0.177305	0.177305	0	0.177305	0	0.177305	0.177305	0.177305	0	0	0.177305	0.177305	0.177305	0.531915	0.35461	0	0	0.177305
Spiroplasma_apis	bee	0.69735	0.13947	0.13947	0.27894	0	0.13947	0.13947	0.13947	0	0.13947	0.13947	0.13947	0.13947	0	0.13947	0.13947	0.13947	0.13947	0.13947	0.27894	0.13947	0.13947	0.27894	0.13947	0.13947	0.13947	0.13947	0	0.13947	0	0.13947	0.13947	0.13947	0.13947	0	0.13947	0.13947	0.13947	0.13947	0.13947	0.13947	0.13947	0.13947	0.41841	0.13947	0.13947	0.13947	0.13947
Spiroplasma_culicicola	mosquito	0.664011	0.132802	0.132802	0.132802	0	0.132802	0.265604	0.132802	0	0.132802	0.132802	0.132802	0.132802	0.132802	0.132802	0.132802	0.132802	0	0.132802	0.132802	0.265604	0.132802	0.265604	0.132802	0.132802	0.132802	0.132802	0	0.132802	0	0.132802	0.132802	0.132802	0.132802	0.132802	0.132802	0.132802	0.132802	0.132802	0.132802	0.132802	0.132802	0.132802	0.398406	0.265604	0.132802	0	0
w37	plant	0.642055	0.160514	0.160514	0.481541	0.160514	0.160514	0.160514	0.160514	0	0.160514	0.160514	0.160514	0.160514	0	0.160514	0.160514	0.321027	0	0.160514	0.160514	0.321027	0.160514	0.321027	0.160514	0	0.160514	0.160514	0	0.160514	0	0.160514	0.160514	0	0.160514	0	0.160514	0.160514	0.160514	0	0	0.160514	0.160514	0.160514	0.321027	0.321027	0	0	0
Spiroplasma_sabaudiense	mosquito	0.753012	0.150602	0.150602	0.301205	0	0.150602	0.150602	0.150602	0	0.150602	0.150602	0.150602	0.150602	0	0.150602	0.150602	0.301205	0	0.150602	0.150602	0.301205	0.150602	0.301205	0.150602	0.150602	0.150602	0.150602	0	0.150602	0	0.150602	0.150602	0.150602	0.150602	0	0.150602	0.150602	0.150602	0.150602	0.150602	0.150602	0.150602	0.150602	0.60241	0.150602	0.150602	0.150602	0.150602
Spiroplasma_taiwanense	mosquito	0.761035	0.152207	0.152207	0.152207	0.152207	0.152207	0.152207	0.152207	0	0.152207	0.152207	0.152207	0.152207	0	0.152207	0.152207	0.152207	0	0.152207	0.152207	0.304414	0.152207	0.304414	0.152207	0.152207	0.152207	0.152207	0	0.152207	0	0.152207	0.152207	0.152207	0.152207	0	0.456621	0.152207	0.152207	0	0.152207	0.152207	0.152207	0.152207	0.304414	0.304414	0.152207	0.152207	0
Spiroplasma_chrysopicola	fly	0.417246	0.139082	0.278164	0.139082	0	0.139082	0.139082	0.139082	0	0.139082	0.139082	0.139082	0.139082	0	0.139082	0.139082	0.278164	0	0.139082	0.139082	0.278164	0.139082	0.139082	0.139082	0.139082	0.139082	0.139082	0	0.139082	0	0.139082	0.139082	0.139082	0.139082	0.139082	0.139082	0.139082	0.139082	0	0.139082	0.139082	0.139082	0.139082	0.278164	0.139082	0.139082	0.139082	0.139082
Spiroplasma_melliferum_ipmb4a.GCA	bee	0.306748	0.153374	0.153374	0.153374	0	0.153374	0.153374	0.153374	0	0.153374	0.153374	0.153374	0.153374	0	0.153374	0.153374	0.306748	0	0.153374	0.153374	0.306748	0.153374	0.153374	0.153374	0.153374	0.153374	0	0	0.153374	0.153374	0.153374	0.153374	0.153374	0.153374	0.153374	0.153374	0.153374	0.153374	0.153374	0.153374	0.153374	0.153374	0.153374	0.613497	0.153374	0.153374	0.153374	0.153374
Spiroplasma_syrphidicola	fly	0.42735	0.14245	0.2849	0.14245	0	0.14245	0.2849	0.14245	0	0.14245	0.14245	0.14245	0.14245	0	0.14245	0.14245	0.2849	0	0.14245	0.14245	0.2849	0.14245	0.14245	0.14245	0.14245	0.14245	0.14245	0	0.14245	0	0.14245	0.14245	0.14245	0.14245	0.14245	0.14245	0.14245	0.14245	0	0.14245	0.14245	0.14245	0.14245	0.2849	0.14245	0.14245	0.14245	0.14245
Spiroplasma_atrichopogonis.GCA_	fly	0.346021	0.17301	0.17301	0.17301	0	0.17301	0.346021	0.17301	0	0.17301	0.17301	0.17301	0.17301	0	0.17301	0.17301	0.346021	0	0.17301	0.17301	0.346021	0.17301	0.17301	0.17301	0.17301	0.17301	0.17301	0	0.17301	0.17301	0.17301	0.17301	0.17301	0.17301	0.17301	0	0.17301	0.17301	0.17301	0.17301	0.17301	0.17301	0.17301	0.17301	0.17301	0.17301	0	0.17301
Spiroplasma_poulsonii.GCA	fly	0.0780031	0.0780031	0.0780031	0.0780031	0	0.0780031	0.0780031	0.0780031	0	0.156006	0.0780031	0.0780031	0.0780031	0	0.0780031	0.0780031	0.156006	0	0.0780031	0.0780031	0.156006	0.0780031	0.0780031	0	0.0780031	0.156006	0.0780031	0	0.0780031	0	0.0780031	0.0780031	0.0780031	0.0780031	0.0780031	0.0780031	0.0780031	0.0780031	0.0780031	0.0780031	0.0780031	0.0780031	0.0780031	0.234009	0.0780031	0.156006	0.0780031	0
[truncated: 1,162 more columns]
