# Supplementary material for: Reconstructing the functions of endosymbiotic Mollicutes in fungus-growing ants
Source: eLife. 2018 Nov 20;7:e39209. doi: 10.7554/eLife.39209 (PMC6245734; doi:10.7554/eLife.39209)
Supplement: Figure 3—source data 1. — From left to right: the names of samples and ant species, and the sampling characteristics and qPCR Ct values generated. [file elife-39209-fig3-data1.xlsx]

## Sheet: Sheet1
Sample	EntAcro1	EntAcro10	sample	well	colony	species	repetition
1	31.55	32.54	1	A1	Ac_f1	Ac	1
2	30.82	34.93	2	A2	Ac_f2	Ac	1
3	40	16.8	3	A3	Ac_l1	Ac	1
4	16.79	29.52	4	A4	Ac_l2	Ac	1
5	20.35	15.99	5	A5	Ac_l3	Ac	1
6	35.19	32.53	6	A6	Ace_f3	Ace	1
7	16.79	35.85	7	A7	Ace_l1	Ace	1
8	30.76	16.23	8	A8	Ace_l2	Ace	1
9	32.68	24.55	9	A9	Ace_l3	Ace	1
10	33.52	33.06	10	B1	wAdent_f1	wAdent	1
11	34.46	31.51	11	B2	wAdent_f2	wAdent	1
12	36.87	19.97	12	B3	wAdent_f3	wAdent	1
13	33.65	33.22	13	B4	wAdent_l1	wAdent	1
14	15.62	33.25	14	B5	Aech_3m2	Aech	1
16	28.49	34.87	16	B7	Aech_f3	Aech	1
17	25.27	31.9	17	B8	Aech_l2	Aech	1
19	17.24	33.27	19	C1	Aech_l4	Aech	1
21	30.6	31.36	21	C3	Aech_l6	Aech	1
22	31.57	16.86	22	C4	Aoct_f1	Aoct	1
23	14.6	34.05	23	C5	Aoct_f2	Aoct	1
24	13.93	34.42	24	C6	Aoct_f3	Aoct	1
25	17.31	34.6	25	C7	Aoct_l1	Aoct	1
27	36.6	35.62	27	D1	Ads_f1	Ads	1
28	35.06	34.63	28	D2	Ads_f2	Ads	1
29	16.8	15.64	29	D3	Ads_l1	Ads	1
30	32.73	14.69	30	D4	Ads_l2	Ads	1
32	40	21.4	32	D6	Ccost_3m1	Ccost	1
33	36.43	33.98	33	D7	Ccost_3m2	Ccost	1
34	40	33.77	34	D8	Ccost_f3	Ccost	1
35	40	33.68	35	D9	Ccost_l1	Ccost	1
36	30.41	20.45	36	E1	Ccost_l3	Ccost	1
37	34.17	33.91	37	E2	Ci_f1	Ci	1
38	35.28	33.76	38	E3	Ci_l1	Ci	1
39	20.46	35.54	39	E4	Ci_l2	Ci	1
40	35.43	33.95	40	E5	Medn_f1	Medn	1
41	36.84	34.08	41	E6	Medn_f3	Medn	1
42	34.12	33.43	42	E7	Medn_l1	Medn	1
43	40	27.9	43	E9	Msmi_3m1	Msmi	1
44	37.03	29.35	44	F1	Msmi_3m2	Msmi	1
45	35.6	22.94	45	F2	Msmi_f3	Msmi	1
46	37.69	35.53	46	F3	Msmi_l1	Msmi	1
47	40	32.62	47	F4	Msmi_l2	Msmi	1
48	34.31	17.71	48	F5	BuSam_f1	BuSam	1
49	40	16.46	49	F6	BuSam_f2	BuSam	1
50	39.52	33.85	50	F7	BuSam_f3	BuSam	1
51	35.41	19.63	51	F8	BuSam_l1	BuSam	1
52	35.62	32.07	52	F9	BuSam_l2	BuSam	1
53	20.27	33.33	53	G1	BTcon_f1	BTcon	1
54	32.65	17.59	54	G2	BTcon_f2	BTcon	1
55	40	19.87	55	G3	BTcon_f3	BTcon	1
56	40	34.01	56	G4	BTcon_l1	BTcon	1
57	18.97	34.18	57	G5	BTcon_l2	BTcon	1
58	31.61	20.93	58	G6	BTz_3m1	BTz	1
59	36.08	23.91	59	G7	BTz_f2	BTz	1
60	35	20.08	60	G8	BTz_f3	BTz	1
61	37.91	19.46	61	G9	BTz_l2	BTz	1
62	40	19.27	62	H1	BTz_l3	BTz	1
63	32.49	38.24	63	A1	Ac_f1	Ac	2
64	31.98	33.42	64	A2	Ac_f2	Ac	2
65	35.8	17.46	65	A3	Ac_l1	Ac	2
66	17.42	31.04	66	A4	Ac_l2	Ac	2
67	21.17	16.62	67	A5	Ac_l3	Ac	2
68	36.67	33.65	68	A6	Ace_f3	Ace	2
69	17.44	31.56	69	A7	Ace_l1	Ace	2
70	30.28	16.88	70	A8	Ace_l2	Ace	2
71	34.34	25.37	71	A9	Ace_l3	Ace	2
72	34.54	32.95	72	B1	wAdent_f1	wAdent	2
73	35.46	34.27	73	B2	wAdent_f2	wAdent	2
74	40	20.51	74	B3	wAdent_f3	wAdent	2
75	33.83	32.4	75	B4	wAdent_l1	wAdent	2
76	16.57	39.17	76	B5	Aech_3m2	Aech	2
78	29.12	35.65	78	B7	Aech_f3	Aech	2
79	25.95	33.24	79	B8	Aech_l2	Aech	2
81	18.09	32.88	81	C1	Aech_l4	Aech	2
83	33.46	31.32	83	C3	Aech_l6	Aech	2
84	31.97	17.65	84	C4	Aoct_f1	Aoct	2
85	15.53	34.55	85	C5	Aoct_f2	Aoct	2
86	14.7	36.12	86	C6	Aoct_f3	Aoct	2
87	18.02	35.36	87	C7	Aoct_l1	Aoct	2
89	40	38.22	89	D1	Ads_f1	Ads	2
90	35.04	35.59	90	D2	Ads_f2	Ads	2
91	17.75	16.32	91	D3	Ads_l1	Ads	2
92	34.75	15.07	92	D4	Ads_l2	Ads	2
94	40	22.03	94	D6	Ccost_3m1	Ccost	2
95	32.58	32.86	95	D7	Ccost_3m2	Ccost	2
96	40	35.64	96	D8	Ccost_f3	Ccost	2
97	35.77	35.65	97	D9	Ccost_l1	Ccost	2
98	31.5	20.99	98	E1	Ccost_l3	Ccost	2
99	40	36.03	99	E2	Ci_f1	Ci	2
100	40	36.14	100	E3	Ci_l1	Ci	2
101	20.79	33.58	101	E4	Ci_l2	Ci	2
102	40	40	102	E5	Medn_f1	Medn	2
103	40	35.23	103	E6	Medn_f3	Medn	2
104	36.31	29.69	104	E7	Medn_l1	Medn	2
105	38.28	28.52	105	E9	Msmi_3m1	Msmi	2
106	37.6	29.15	106	F1	Msmi_3m2	Msmi	2
107	40	23.75	107	F2	Msmi_f3	Msmi	2
108	40	32.76	108	F3	Msmi_l1	Msmi	2
109	37.22	30.99	109	F4	Msmi_l2	Msmi	2
110	35.63	18.22	110	F5	BuSam_f1	BuSam	2
111	40	16.76	111	F6	BuSam_f2	BuSam	2
112	38.24	36.6	112	F7	BuSam_f3	BuSam	2
113	34.81	20.41	113	F8	BuSam_l1	BuSam	2
114	40	32.44	114	F9	BuSam_l2	BuSam	2
115	21.11	35.52	115	G1	BTcon_f1	BTcon	2
116	33.09	18.02	116	G2	BTcon_f2	BTcon	2
117	34.84	20.42	117	G3	BTcon_f3	BTcon	2
118	39.47	30.18	118	G4	BTcon_l1	BTcon	2
119	19.75	37.29	119	G5	BTcon_l2	BTcon	2
120	40	21.64	120	G6	BTz_3m1	BTz	2
121	40	24.72	121	G7	BTz_f2	BTz	2
122	40	20.78	122	G8	BTz_f3	BTz	2
123	35.7	20.15	123	G9	BTz_l2	BTz	2
124	38.01	20.05	124	H1	BTz_l3	BTz	2
