# Supplementary material for: Reconstructing the functions of endosymbiotic Mollicutes in fungus-growing ants
Source: eLife. 2018 Nov 20;7:e39209. doi: 10.7554/eLife.39209 (PMC6245734; doi:10.7554/eLife.39209)
Supplement: Figure 3—source data 2. — From left to right: the colony, the ant species, the foraging substrate, and the normalized counts of each piece of substrate recorded. [file elife-39209-fig3-data2.xlsx]

## Sheet: Sheet1
Sample	colony_substrate	Species	group	substrate	Normalized_averaged_counts_per_hour
792	11_feces	Atta_cephalotes	leafcutter	feces	0
799	12_feces	Atta_cephalotes	leafcutter	feces	0
806	13_feces	Atta_cephalotes	leafcutter	feces	0
808	13_fruit	Atta_cephalotes	leafcutter	fruit	0
810	13_other	Atta_cephalotes	leafcutter	other	0
811	13_seed	Atta_cephalotes	leafcutter	seed	0
812	13_wood	Atta_cephalotes	leafcutter	wood	0
861	22_feces	Atta_cephalotes	leafcutter	feces	0
880	27_feces	Atta_cephalotes	leafcutter	feces	0
855	21_flowers	Atta_cephalotes	leafcutter	flowers	0
858	21_other	Atta_cephalotes	leafcutter	other	0
860	21_wood	Atta_cephalotes	leafcutter	wood	0
14	26_flowers	Atta_cephalotes	leafcutter	flowers	0
862	22_other	Atta_cephalotes	leafcutter	other	0
15	26_seed	Atta_cephalotes	leafcutter	seed	0
863	22_wood	Atta_cephalotes	leafcutter	wood	0
864	23_feces	Atta_cephalotes	leafcutter	feces	0
9	23_flowers	Atta_cephalotes	leafcutter	flowers	0
10	23_fruit	Atta_cephalotes	leafcutter	fruit	0
865	23_other	Atta_cephalotes	leafcutter	other	0
11	23_seed	Atta_cephalotes	leafcutter	seed	0
866	23_wood	Atta_cephalotes	leafcutter	wood	0
870	25_feces	Atta_cephalotes	leafcutter	feces	0
871	25_flowers	Atta_cephalotes	leafcutter	flowers	0
873	25_leaves	Atta_cephalotes	leafcutter	leaves	0
874	25_other	Atta_cephalotes	leafcutter	other	0
876	25_wood	Atta_cephalotes	leafcutter	wood	0
776	7_feces	Atta_cephalotes	leafcutter	feces	0
781	8_fruit	Atta_cephalotes	leafcutter	fruit	0
783	8_other	Atta_cephalotes	leafcutter	other	0
778	7_wood	Atta_cephalotes	leafcutter	wood	0
859	21_seed	Atta_cephalotes	leafcutter	seed	4
22	27_fruit	Atta_cephalotes	leafcutter	fruit	8
18	7_flowers	Atta_cephalotes	leafcutter	flowers	8
19	7_seed	Atta_cephalotes	leafcutter	seed	8
875	25_seed	Atta_cephalotes	leafcutter	seed	30
807	13_flowers	Atta_cephalotes	leafcutter	flowers	90
809	13_leaves	Atta_cephalotes	leafcutter	leaves	130
34	26_fruit	Atta_cephalotes	leafcutter	fruit	379
35	27_leaves	Atta_cephalotes	leafcutter	leaves	582
41	7_leaves	Atta_cephalotes	leafcutter	leaves	885
37	26_leaves	Atta_cephalotes	leafcutter	leaves	893
39	23_leaves	Atta_cephalotes	leafcutter	leaves	1440
872	25_fruit	Atta_cephalotes	leafcutter	fruit	1680
789	10_feces	Atta_colombica	leafcutter	feces	0
3	10_fruit	Atta_colombica	leafcutter	fruit	0
790	10_other	Atta_colombica	leafcutter	other	0
791	10_wood	Atta_colombica	leafcutter	wood	0
848	19_feces	Atta_colombica	leafcutter	feces	0
849	19_other	Atta_colombica	leafcutter	other	0
850	19_wood	Atta_colombica	leafcutter	wood	0
851	20_feces	Atta_colombica	leafcutter	feces	0
5	20_fruit	Atta_colombica	leafcutter	fruit	0
852	20_other	Atta_colombica	leafcutter	other	0
6	20_seed	Atta_colombica	leafcutter	seed	0
853	20_wood	Atta_colombica	leafcutter	wood	0
918	33_feces	Atta_colombica	leafcutter	feces	0
922	33_other	Atta_colombica	leafcutter	other	0
924	33_wood	Atta_colombica	leafcutter	wood	0
939	36_feces	Atta_colombica	leafcutter	feces	0
940	36_flowers	Atta_colombica	leafcutter	flowers	0
941	36_fruit	Atta_colombica	leafcutter	fruit	0
943	36_other	Atta_colombica	leafcutter	other	0
945	36_wood	Atta_colombica	leafcutter	wood	0
946	37_feces	Atta_colombica	leafcutter	feces	0
950	37_other	Atta_colombica	leafcutter	other	0
952	37_wood	Atta_colombica	leafcutter	wood	0
762	5_feces	Atta_colombica	leafcutter	feces	0
770	6_flowers	Atta_colombica	leafcutter	flowers	0
773	6_other	Atta_colombica	leafcutter	other	0
775	6_wood	Atta_colombica	leafcutter	wood	0
4	10_seed	Atta_colombica	leafcutter	seed	8
923	33_seed	Atta_colombica	leafcutter	seed	30
951	37_seed	Atta_colombica	leafcutter	seed	30
25	10_flowers	Atta_colombica	leafcutter	flowers	42
24	20_flowers	Atta_colombica	leafcutter	flowers	45
774	6_seed	Atta_colombica	leafcutter	seed	45
26	19_flowers	Atta_colombica	leafcutter	flowers	60
27	19_seed	Atta_colombica	leafcutter	seed	60
944	36_seed	Atta_colombica	leafcutter	seed	60
947	37_flowers	Atta_colombica	leafcutter	flowers	60
948	37_fruit	Atta_colombica	leafcutter	fruit	60
29	19_fruit	Atta_colombica	leafcutter	fruit	150
919	33_flowers	Atta_colombica	leafcutter	flowers	180
31	19_leaves	Atta_colombica	leafcutter	leaves	270
920	33_fruit	Atta_colombica	leafcutter	fruit	510
771	6_fruit	Atta_colombica	leafcutter	fruit	550
942	36_leaves	Atta_colombica	leafcutter	leaves	1200
38	20_leaves	Atta_colombica	leafcutter	leaves	1335
921	33_leaves	Atta_colombica	leafcutter	leaves	2160
949	37_leaves	Atta_colombica	leafcutter	leaves	2280
43	10_leaves	Atta_colombica	leafcutter	leaves	2325
772	6_leaves	Atta_colombica	leafcutter	leaves	2605
827	16_feces	Acromyrmex_echinatior	leafcutter	feces	0
829	16_fruit	Acromyrmex_echinatior	leafcutter	fruit	0
831	16_other	Acromyrmex_echinatior	leafcutter	other	0
832	16_seed	Acromyrmex_echinatior	leafcutter	seed	0
833	16_wood	Acromyrmex_echinatior	leafcutter	wood	0
834	17_feces	Acromyrmex_echinatior	leafcutter	feces	0
835	17_flowers	Acromyrmex_echinatior	leafcutter	flowers	0
838	17_other	Acromyrmex_echinatior	leafcutter	other	0
839	17_seed	Acromyrmex_echinatior	leafcutter	seed	0
840	17_wood	Acromyrmex_echinatior	leafcutter	wood	0
841	18_feces	Acromyrmex_echinatior	leafcutter	feces	0
845	18_other	Acromyrmex_echinatior	leafcutter	other	0
846	18_seed	Acromyrmex_echinatior	leafcutter	seed	0
847	18_wood	Acromyrmex_echinatior	leafcutter	wood	0
883	28_feces	Acromyrmex_echinatior	leafcutter	feces	0
885	28_fruit	Acromyrmex_echinatior	leafcutter	fruit	0
887	28_other	Acromyrmex_echinatior	leafcutter	other	0
889	28_wood	Acromyrmex_echinatior	leafcutter	wood	0
890	29_feces	Acromyrmex_echinatior	leafcutter	feces	0
894	29_other	Acromyrmex_echinatior	leafcutter	other	0
895	29_seed	Acromyrmex_echinatior	leafcutter	seed	0
896	29_wood	Acromyrmex_echinatior	leafcutter	wood	0
897	30_feces	Acromyrmex_echinatior	leafcutter	feces	0
899	30_fruit	Acromyrmex_echinatior	leafcutter	fruit	0
901	30_other	Acromyrmex_echinatior	leafcutter	other	0
903	30_wood	Acromyrmex_echinatior	leafcutter	wood	0
904	31_feces	Acromyrmex_echinatior	leafcutter	feces	0
908	31_other	Acromyrmex_echinatior	leafcutter	other	0
909	31_seed	Acromyrmex_echinatior	leafcutter	seed	0
910	31_wood	Acromyrmex_echinatior	leafcutter	wood	0
911	32_feces	Acromyrmex_echinatior	leafcutter	feces	0
913	32_fruit	Acromyrmex_echinatior	leafcutter	fruit	0
915	32_other	Acromyrmex_echinatior	leafcutter	other	0
916	32_seed	Acromyrmex_echinatior	leafcutter	seed	0
917	32_wood	Acromyrmex_echinatior	leafcutter	wood	0
967	40_feces	Acromyrmex_echinatior	leafcutter	feces	0
969	40_fruit	Acromyrmex_echinatior	leafcutter	fruit	0
971	40_other	Acromyrmex_echinatior	leafcutter	other	0
973	40_wood	Acromyrmex_echinatior	leafcutter	wood	0
1044	51_feces	Acromyrmex_echinatior	leafcutter	feces	0
1048	51_other	Acromyrmex_echinatior	leafcutter	other	0
1050	51_wood	Acromyrmex_echinatior	leafcutter	wood	0
892	29_fruit	Acromyrmex_echinatior	leafcutter	fruit	3
906	31_fruit	Acromyrmex_echinatior	leafcutter	fruit	3
914	32_leaves	Acromyrmex_echinatior	leafcutter	leaves	3
968	40_flowers	Acromyrmex_echinatior	leafcutter	flowers	3
1046	51_fruit	Acromyrmex_echinatior	leafcutter	fruit	3
1047	51_leaves	Acromyrmex_echinatior	leafcutter	leaves	3
828	16_flowers	Acromyrmex_echinatior	leafcutter	flowers	6
888	28_seed	Acromyrmex_echinatior	leafcutter	seed	6
972	40_seed	Acromyrmex_echinatior	leafcutter	seed	6
842	18_flowers	Acromyrmex_echinatior	leafcutter	flowers	9
844	18_leaves	Acromyrmex_echinatior	leafcutter	leaves	9
902	30_seed	Acromyrmex_echinatior	leafcutter	seed	9
843	18_fruit	Acromyrmex_echinatior	leafcutter	fruit	12
1045	51_flowers	Acromyrmex_echinatior	leafcutter	flowers	12
837	17_leaves	Acromyrmex_echinatior	leafcutter	leaves	15
884	28_flowers	Acromyrmex_echinatior	leafcutter	flowers	18
891	29_flowers	Acromyrmex_echinatior	leafcutter	flowers	24
900	30_leaves	Acromyrmex_echinatior	leafcutter	leaves	24
836	17_fruit	Acromyrmex_echinatior	leafcutter	fruit	30
907	31_leaves	Acromyrmex_echinatior	leafcutter	leaves	30
893	29_leaves	Acromyrmex_echinatior	leafcutter	leaves	36
886	28_leaves	Acromyrmex_echinatior	leafcutter	leaves	39
898	30_flowers	Acromyrmex_echinatior	leafcutter	flowers	39
830	16_leaves	Acromyrmex_echinatior	leafcutter	leaves	57
970	40_leaves	Acromyrmex_echinatior	leafcutter	leaves	66
912	32_flowers	Acromyrmex_echinatior	leafcutter	flowers	72
1049	51_seed	Acromyrmex_echinatior	leafcutter	seed	105
905	31_flowers	Acromyrmex_echinatior	leafcutter	flowers	153
813	14_feces	Acromyrmex_octospinosus	leafcutter	feces	0
815	14_fruit	Acromyrmex_octospinosus	leafcutter	fruit	0
816	14_leaves	Acromyrmex_octospinosus	leafcutter	leaves	0
817	14_other	Acromyrmex_octospinosus	leafcutter	other	0
819	14_wood	Acromyrmex_octospinosus	leafcutter	wood	0
820	15_feces	Acromyrmex_octospinosus	leafcutter	feces	0
822	15_fruit	Acromyrmex_octospinosus	leafcutter	fruit	0
824	15_other	Acromyrmex_octospinosus	leafcutter	other	0
826	15_wood	Acromyrmex_octospinosus	leafcutter	wood	0
981	42_feces	Acromyrmex_octospinosus	leafcutter	feces	0
985	42_other	Acromyrmex_octospinosus	leafcutter	other	0
986	42_seed	Acromyrmex_octospinosus	leafcutter	seed	0
987	42_wood	Acromyrmex_octospinosus	leafcutter	wood	0
988	43_feces	Acromyrmex_octospinosus	leafcutter	feces	0
992	43_other	Acromyrmex_octospinosus	leafcutter	other	0
994	43_wood	Acromyrmex_octospinosus	leafcutter	wood	0
995	44_feces	Acromyrmex_octospinosus	leafcutter	feces	0
997	44_fruit	Acromyrmex_octospinosus	leafcutter	fruit	0
999	44_other	Acromyrmex_octospinosus	leafcutter	other	0
1001	44_wood	Acromyrmex_octospinosus	leafcutter	wood	0
1002	45_feces	Acromyrmex_octospinosus	leafcutter	feces	0
1004	45_fruit	Acromyrmex_octospinosus	leafcutter	fruit	0
1006	45_other	Acromyrmex_octospinosus	leafcutter	other	0
1007	45_seed	Acromyrmex_octospinosus	leafcutter	seed	0
1008	45_wood	Acromyrmex_octospinosus	leafcutter	wood	0
1009	46_feces	Acromyrmex_octospinosus	leafcutter	feces	0
1013	46_other	Acromyrmex_octospinosus	leafcutter	other	0
1014	46_seed	Acromyrmex_octospinosus	leafcutter	seed	0
1015	46_wood	Acromyrmex_octospinosus	leafcutter	wood	0
1023	48_feces	Acromyrmex_octospinosus	leafcutter	feces	0
1025	48_fruit	Acromyrmex_octospinosus	leafcutter	fruit	0
1027	48_other	Acromyrmex_octospinosus	leafcutter	other	0
1028	48_seed	Acromyrmex_octospinosus	leafcutter	seed	0
1029	48_wood	Acromyrmex_octospinosus	leafcutter	wood	0
1030	49_feces	Acromyrmex_octospinosus	leafcutter	feces	0
1031	49_flowers	Acromyrmex_octospinosus	leafcutter	flowers	0
1034	49_other	Acromyrmex_octospinosus	leafcutter	other	0
1036	49_wood	Acromyrmex_octospinosus	leafcutter	wood	0
1037	50_feces	Acromyrmex_octospinosus	leafcutter	feces	0
1039	50_fruit	Acromyrmex_octospinosus	leafcutter	fruit	0
1041	50_other	Acromyrmex_octospinosus	leafcutter	other	0
1042	50_seed	Acromyrmex_octospinosus	leafcutter	seed	0
1043	50_wood	Acromyrmex_octospinosus	leafcutter	wood	0
983	42_fruit	Acromyrmex_octospinosus	leafcutter	fruit	3
1000	44_seed	Acromyrmex_octospinosus	leafcutter	seed	3
1035	49_seed	Acromyrmex_octospinosus	leafcutter	seed	3
990	43_fruit	Acromyrmex_octospinosus	leafcutter	fruit	6
823	15_leaves	Acromyrmex_octospinosus	leafcutter	leaves	9
1038	50_flowers	Acromyrmex_octospinosus	leafcutter	flowers	9
818	14_seed	Acromyrmex_octospinosus	leafcutter	seed	12
982	42_flowers	Acromyrmex_octospinosus	leafcutter	flowers	15
989	43_flowers	Acromyrmex_octospinosus	leafcutter	flowers	15
993	43_seed	Acromyrmex_octospinosus	leafcutter	seed	15
1012	46_leaves	Acromyrmex_octospinosus	leafcutter	leaves	15
1026	48_leaves	Acromyrmex_octospinosus	leafcutter	leaves	15
825	15_seed	Acromyrmex_octospinosus	leafcutter	seed	18
1033	49_leaves	Acromyrmex_octospinosus	leafcutter	leaves	18
1005	45_leaves	Acromyrmex_octospinosus	leafcutter	leaves	21
984	42_leaves	Acromyrmex_octospinosus	leafcutter	leaves	24
991	43_leaves	Acromyrmex_octospinosus	leafcutter	leaves	33
1040	50_leaves	Acromyrmex_octospinosus	leafcutter	leaves	33
1032	49_fruit	Acromyrmex_octospinosus	leafcutter	fruit	36
821	15_flowers	Acromyrmex_octospinosus	leafcutter	flowers	42
996	44_flowers	Acromyrmex_octospinosus	leafcutter	flowers	57
998	44_leaves	Acromyrmex_octospinosus	leafcutter	leaves	66
1003	45_flowers	Acromyrmex_octospinosus	leafcutter	flowers	129
1010	46_flowers	Acromyrmex_octospinosus	leafcutter	flowers	135
814	14_flowers	Acromyrmex_octospinosus	leafcutter	flowers	183
1024	48_flowers	Acromyrmex_octospinosus	leafcutter	flowers	204
1011	46_fruit	Acromyrmex_octospinosus	leafcutter	fruit	255
540	LS1_flowers	Apterostigma_dentigerum	non_leafcutter	flowers	0
560	LS1_fruit	Apterostigma_dentigerum	non_leafcutter	fruit	0
580	LS1_leaves	Apterostigma_dentigerum	non_leafcutter	leaves	0
600	LS1_other	Apterostigma_dentigerum	non_leafcutter	other	0
620	LS1_seed	Apterostigma_dentigerum	non_leafcutter	seed	0
640	LS1_wood	Apterostigma_dentigerum	non_leafcutter	wood	0
665	LS1claybank_flowers	Apterostigma_dentigerum	non_leafcutter	flowers	0
670	LS1claybank_fruit	Apterostigma_dentigerum	non_leafcutter	fruit	0
675	LS1claybank_leaves	Apterostigma_dentigerum	non_leafcutter	leaves	0
680	LS1claybank_other	Apterostigma_dentigerum	non_leafcutter	other	0
685	LS1claybank_seed	Apterostigma_dentigerum	non_leafcutter	seed	0
690	LS1claybank_wood	Apterostigma_dentigerum	non_leafcutter	wood	0
520	LS1_feces	Apterostigma_dentigerum	non_leafcutter	feces	1
660	LS1claybank_feces	Apterostigma_dentigerum	non_leafcutter	feces	1
751	3_feces	Atta_sexdens	leafcutter	feces	0
755	3_other	Atta_sexdens	leafcutter	other	0
757	3_wood	Atta_sexdens	leafcutter	wood	0
867	24_feces	Atta_sexdens	leafcutter	feces	0
12	24_flowers	Atta_sexdens	leafcutter	flowers	0
13	24_fruit	Atta_sexdens	leafcutter	fruit	0
868	24_other	Atta_sexdens	leafcutter	other	0
869	24_wood	Atta_sexdens	leafcutter	wood	0
925	34_feces	Atta_sexdens	leafcutter	feces	0
929	34_other	Atta_sexdens	leafcutter	other	0
930	34_seed	Atta_sexdens	leafcutter	seed	0
931	34_wood	Atta_sexdens	leafcutter	wood	0
932	35_feces	Atta_sexdens	leafcutter	feces	0
934	35_fruit	Atta_sexdens	leafcutter	fruit	0
935	35_leaves	Atta_sexdens	leafcutter	leaves	0
936	35_other	Atta_sexdens	leafcutter	other	0
937	35_seed	Atta_sexdens	leafcutter	seed	0
938	35_wood	Atta_sexdens	leafcutter	wood	0
953	38_feces	Atta_sexdens	leafcutter	feces	0
954	38_flowers	Atta_sexdens	leafcutter	flowers	0
957	38_other	Atta_sexdens	leafcutter	other	0
958	38_seed	Atta_sexdens	leafcutter	seed	0
959	38_wood	Atta_sexdens	leafcutter	wood	0
960	39_feces	Atta_sexdens	leafcutter	feces	0
964	39_other	Atta_sexdens	leafcutter	other	0
965	39_seed	Atta_sexdens	leafcutter	seed	0
966	39_wood	Atta_sexdens	leafcutter	wood	0
974	41_feces	Atta_sexdens	leafcutter	feces	0
975	41_flowers	Atta_sexdens	leafcutter	flowers	0
976	41_fruit	Atta_sexdens	leafcutter	fruit	0
978	41_other	Atta_sexdens	leafcutter	other	0
979	41_seed	Atta_sexdens	leafcutter	seed	0
980	41_wood	Atta_sexdens	leafcutter	wood	0
21	24_seed	Atta_sexdens	leafcutter	seed	15
955	38_fruit	Atta_sexdens	leafcutter	fruit	30
756	3_seed	Atta_sexdens	leafcutter	seed	60
961	39_flowers	Atta_sexdens	leafcutter	flowers	60
753	3_fruit	Atta_sexdens	leafcutter	fruit	70
926	34_flowers	Atta_sexdens	leafcutter	flowers	120
933	35_flowers	Atta_sexdens	leafcutter	flowers	150
962	39_fruit	Atta_sexdens	leafcutter	fruit	150
32	24_leaves	Atta_sexdens	leafcutter	leaves	285
963	39_leaves	Atta_sexdens	leafcutter	leaves	300
928	34_leaves	Atta_sexdens	leafcutter	leaves	360
752	3_flowers	Atta_sexdens	leafcutter	flowers	440
977	41_leaves	Atta_sexdens	leafcutter	leaves	480
927	34_fruit	Atta_sexdens	leafcutter	fruit	720
956	38_leaves	Atta_sexdens	leafcutter	leaves	1860
754	3_leaves	Atta_sexdens	leafcutter	leaves	2070
1016	47_feces	Acromyrmex_volcanus	leafcutter	feces	0
1018	47_fruit	Acromyrmex_volcanus	leafcutter	fruit	0
1020	47_other	Acromyrmex_volcanus	leafcutter	other	0
1022	47_wood	Acromyrmex_volcanus	leafcutter	wood	0
1021	47_seed	Acromyrmex_volcanus	leafcutter	seed	18
1019	47_leaves	Acromyrmex_volcanus	leafcutter	leaves	45
1017	47_flowers	Acromyrmex_volcanus	leafcutter	flowers	66
70	BP1_flowers	Cyphomyrmex_costatus	non_leafcutter	flowers	0
71	BP1_flowers	Cyphomyrmex_costatus	non_leafcutter	flowers	0
96	BP1_fruit	Cyphomyrmex_costatus	non_leafcutter	fruit	0
97	BP1_fruit	Cyphomyrmex_costatus	non_leafcutter	fruit	0
122	BP1_leaves	Cyphomyrmex_costatus	non_leafcutter	leaves	0
123	BP1_leaves	Cyphomyrmex_costatus	non_leafcutter	leaves	0
149	BP1_other	Cyphomyrmex_costatus	non_leafcutter	other	0
174	BP1_seed	Cyphomyrmex_costatus	non_leafcutter	seed	0
175	BP1_seed	Cyphomyrmex_costatus	non_leafcutter	seed	0
200	BP1_wood	Cyphomyrmex_costatus	non_leafcutter	wood	0
201	BP1_wood	Cyphomyrmex_costatus	non_leafcutter	wood	0
227	GP1_feces	Cyphomyrmex_costatus	non_leafcutter	feces	0
228	GP1_feces	Cyphomyrmex_costatus	non_leafcutter	feces	0
253	GP1_flowers	Cyphomyrmex_costatus	non_leafcutter	flowers	0
254	GP1_flowers	Cyphomyrmex_costatus	non_leafcutter	flowers	0
255	GP1_flowers	Cyphomyrmex_costatus	non_leafcutter	flowers	0
256	GP1_flowers	Cyphomyrmex_costatus	non_leafcutter	flowers	0
280	GP1_fruit	Cyphomyrmex_costatus	non_leafcutter	fruit	0
281	GP1_fruit	Cyphomyrmex_costatus	non_leafcutter	fruit	0
282	GP1_fruit	Cyphomyrmex_costatus	non_leafcutter	fruit	0
283	GP1_fruit	Cyphomyrmex_costatus	non_leafcutter	fruit	0
308	GP1_leaves	Cyphomyrmex_costatus	non_leafcutter	leaves	0
309	GP1_leaves	Cyphomyrmex_costatus	non_leafcutter	leaves	0
310	GP1_leaves	Cyphomyrmex_costatus	non_leafcutter	leaves	0
336	GP1_other	Cyphomyrmex_costatus	non_leafcutter	other	0
361	GP1_seed	Cyphomyrmex_costatus	non_leafcutter	seed	0
362	GP1_seed	Cyphomyrmex_costatus	non_leafcutter	seed	0
363	GP1_seed	Cyphomyrmex_costatus	non_leafcutter	seed	0
364	GP1_seed	Cyphomyrmex_costatus	non_leafcutter	seed	0
388	GP1_wood	Cyphomyrmex_costatus	non_leafcutter	wood	0
389	GP1_wood	Cyphomyrmex_costatus	non_leafcutter	wood	0
391	GP1_wood	Cyphomyrmex_costatus	non_leafcutter	wood	0
541	LS1_flowers	Cyphomyrmex_costatus	non_leafcutter	flowers	0
561	LS1_fruit	Cyphomyrmex_costatus	non_leafcutter	fruit	0
562	LS1_fruit	Cyphomyrmex_costatus	non_leafcutter	fruit	0
581	LS1_leaves	Cyphomyrmex_costatus	non_leafcutter	leaves	0
601	LS1_other	Cyphomyrmex_costatus	non_leafcutter	other	0
602	LS1_other	Cyphomyrmex_costatus	non_leafcutter	other	0
621	LS1_seed	Cyphomyrmex_costatus	non_leafcutter	seed	0
622	LS1_seed	Cyphomyrmex_costatus	non_leafcutter	seed	0
642	LS1_wood	Cyphomyrmex_costatus	non_leafcutter	wood	0
148	BP1_other	Cyphomyrmex_costatus	non_leafcutter	other	1
226	GP1_feces	Cyphomyrmex_costatus	non_leafcutter	feces	1
307	GP1_leaves	Cyphomyrmex_costatus	non_leafcutter	leaves	1
337	GP1_other	Cyphomyrmex_costatus	non_leafcutter	other	1
582	LS1_leaves	Cyphomyrmex_costatus	non_leafcutter	leaves	1
641	LS1_wood	Cyphomyrmex_costatus	non_leafcutter	wood	1
334	GP1_other	Cyphomyrmex_costatus	non_leafcutter	other	2
335	GP1_other	Cyphomyrmex_costatus	non_leafcutter	other	2
45	BP1_feces	Cyphomyrmex_costatus	non_leafcutter	feces	3
521	LS1_feces	Cyphomyrmex_costatus	non_leafcutter	feces	3
229	GP1_feces	Cyphomyrmex_costatus	non_leafcutter	feces	4
522	LS1_feces	Cyphomyrmex_costatus	non_leafcutter	feces	4
542	LS1_flowers	Cyphomyrmex_costatus	non_leafcutter	flowers	4
44	BP1_feces	Cyphomyrmex_costatus	non_leafcutter	feces	6
390	GP1_wood	Cyphomyrmex_costatus	non_leafcutter	wood	22
72	BP1_flowers	Cyphomyrmex_longiscapus	non_leafcutter	flowers	0
73	BP1_flowers	Cyphomyrmex_longiscapus	non_leafcutter	flowers	0
74	BP1_flowers	Cyphomyrmex_longiscapus	non_leafcutter	flowers	0
75	BP1_flowers	Cyphomyrmex_longiscapus	non_leafcutter	flowers	0
98	BP1_fruit	Cyphomyrmex_longiscapus	non_leafcutter	fruit	0
99	BP1_fruit	Cyphomyrmex_longiscapus	non_leafcutter	fruit	0
100	BP1_fruit	Cyphomyrmex_longiscapus	non_leafcutter	fruit	0
101	BP1_fruit	Cyphomyrmex_longiscapus	non_leafcutter	fruit	0
124	BP1_leaves	Cyphomyrmex_longiscapus	non_leafcutter	leaves	0
125	BP1_leaves	Cyphomyrmex_longiscapus	non_leafcutter	leaves	0
126	BP1_leaves	Cyphomyrmex_longiscapus	non_leafcutter	leaves	0
127	BP1_leaves	Cyphomyrmex_longiscapus	non_leafcutter	leaves	0
150	BP1_other	Cyphomyrmex_longiscapus	non_leafcutter	other	0
151	BP1_other	Cyphomyrmex_longiscapus	non_leafcutter	other	0
152	BP1_other	Cyphomyrmex_longiscapus	non_leafcutter	other	0
176	BP1_seed	Cyphomyrmex_longiscapus	non_leafcutter	seed	0
177	BP1_seed	Cyphomyrmex_longiscapus	non_leafcutter	seed	0
178	BP1_seed	Cyphomyrmex_longiscapus	non_leafcutter	seed	0
179	BP1_seed	Cyphomyrmex_longiscapus	non_leafcutter	seed	0
202	BP1_wood	Cyphomyrmex_longiscapus	non_leafcutter	wood	0
203	BP1_wood	Cyphomyrmex_longiscapus	non_leafcutter	wood	0
204	BP1_wood	Cyphomyrmex_longiscapus	non_leafcutter	wood	0
205	BP1_wood	Cyphomyrmex_longiscapus	non_leafcutter	wood	0
666	LS1claybank_flowers	Cyphomyrmex_longiscapus	non_leafcutter	flowers	0
671	LS1claybank_fruit	Cyphomyrmex_longiscapus	non_leafcutter	fruit	0
676	LS1claybank_leaves	Cyphomyrmex_longiscapus	non_leafcutter	leaves	0
681	LS1claybank_other	Cyphomyrmex_longiscapus	non_leafcutter	other	0
686	LS1claybank_seed	Cyphomyrmex_longiscapus	non_leafcutter	seed	0
47	BP1_feces	Cyphomyrmex_longiscapus	non_leafcutter	feces	1
48	BP1_feces	Cyphomyrmex_longiscapus	non_leafcutter	feces	1
49	BP1_feces	Cyphomyrmex_longiscapus	non_leafcutter	feces	1
153	BP1_other	Cyphomyrmex_longiscapus	non_leafcutter	other	1
691	LS1claybank_wood	Cyphomyrmex_longiscapus	non_leafcutter	wood	1
46	BP1_feces	Cyphomyrmex_longiscapus	non_leafcutter	feces	2
661	LS1claybank_feces	Cyphomyrmex_longiscapus	non_leafcutter	feces	3
102	BP1_fruit	Cyphomyrmex_rimosus	non_leafcutter	fruit	0
128	BP1_leaves	Cyphomyrmex_rimosus	non_leafcutter	leaves	0
154	BP1_other	Cyphomyrmex_rimosus	non_leafcutter	other	0
180	BP1_seed	Cyphomyrmex_rimosus	non_leafcutter	seed	0
206	BP1_wood	Cyphomyrmex_rimosus	non_leafcutter	wood	0
257	GP1_flowers	Cyphomyrmex_rimosus	non_leafcutter	flowers	0
258	GP1_flowers	Cyphomyrmex_rimosus	non_leafcutter	flowers	0
259	GP1_flowers	Cyphomyrmex_rimosus	non_leafcutter	flowers	0
261	GP1_flowers	Cyphomyrmex_rimosus	non_leafcutter	flowers	0
284	GP1_fruit	Cyphomyrmex_rimosus	non_leafcutter	fruit	0
285	GP1_fruit	Cyphomyrmex_rimosus	non_leafcutter	fruit	0
286	GP1_fruit	Cyphomyrmex_rimosus	non_leafcutter	fruit	0
287	GP1_fruit	Cyphomyrmex_rimosus	non_leafcutter	fruit	0
288	GP1_fruit	Cyphomyrmex_rimosus	non_leafcutter	fruit	0
311	GP1_leaves	Cyphomyrmex_rimosus	non_leafcutter	leaves	0
312	GP1_leaves	Cyphomyrmex_rimosus	non_leafcutter	leaves	0
313	GP1_leaves	Cyphomyrmex_rimosus	non_leafcutter	leaves	0
314	GP1_leaves	Cyphomyrmex_rimosus	non_leafcutter	leaves	0
315	GP1_leaves	Cyphomyrmex_rimosus	non_leafcutter	leaves	0
340	GP1_other	Cyphomyrmex_rimosus	non_leafcutter	other	0
342	GP1_other	Cyphomyrmex_rimosus	non_leafcutter	other	0
365	GP1_seed	Cyphomyrmex_rimosus	non_leafcutter	seed	0
366	GP1_seed	Cyphomyrmex_rimosus	non_leafcutter	seed	0
367	GP1_seed	Cyphomyrmex_rimosus	non_leafcutter	seed	0
369	GP1_seed	Cyphomyrmex_rimosus	non_leafcutter	seed	0
392	GP1_wood	Cyphomyrmex_rimosus	non_leafcutter	wood	0
393	GP1_wood	Cyphomyrmex_rimosus	non_leafcutter	wood	0
394	GP1_wood	Cyphomyrmex_rimosus	non_leafcutter	wood	0
395	GP1_wood	Cyphomyrmex_rimosus	non_leafcutter	wood	0
543	LS1_flowers	Cyphomyrmex_rimosus	non_leafcutter	flowers	0
544	LS1_flowers	Cyphomyrmex_rimosus	non_leafcutter	flowers	0
563	LS1_fruit	Cyphomyrmex_rimosus	non_leafcutter	fruit	0
564	LS1_fruit	Cyphomyrmex_rimosus	non_leafcutter	fruit	0
583	LS1_leaves	Cyphomyrmex_rimosus	non_leafcutter	leaves	0
584	LS1_leaves	Cyphomyrmex_rimosus	non_leafcutter	leaves	0
603	LS1_other	Cyphomyrmex_rimosus	non_leafcutter	other	0
623	LS1_seed	Cyphomyrmex_rimosus	non_leafcutter	seed	0
624	LS1_seed	Cyphomyrmex_rimosus	non_leafcutter	seed	0
643	LS1_wood	Cyphomyrmex_rimosus	non_leafcutter	wood	0
644	LS1_wood	Cyphomyrmex_rimosus	non_leafcutter	wood	0
232	GP1_feces	Cyphomyrmex_rimosus	non_leafcutter	feces	1
233	GP1_feces	Cyphomyrmex_rimosus	non_leafcutter	feces	1
338	GP1_other	Cyphomyrmex_rimosus	non_leafcutter	other	1
368	GP1_seed	Cyphomyrmex_rimosus	non_leafcutter	seed	1
396	GP1_wood	Cyphomyrmex_rimosus	non_leafcutter	wood	1
50	BP1_feces	Cyphomyrmex_rimosus	non_leafcutter	feces	2
339	GP1_other	Cyphomyrmex_rimosus	non_leafcutter	other	2
341	GP1_other	Cyphomyrmex_rimosus	non_leafcutter	other	2
604	LS1_other	Cyphomyrmex_rimosus	non_leafcutter	other	2
260	GP1_flowers	Cyphomyrmex_rimosus	non_leafcutter	flowers	3
524	LS1_feces	Cyphomyrmex_rimosus	non_leafcutter	feces	3
76	BP1_flowers	Cyphomyrmex_rimosus	non_leafcutter	flowers	4
231	GP1_feces	Cyphomyrmex_rimosus	non_leafcutter	feces	4
234	GP1_feces	Cyphomyrmex_rimosus	non_leafcutter	feces	4
523	LS1_feces	Cyphomyrmex_rimosus	non_leafcutter	feces	6
230	GP1_feces	Cyphomyrmex_rimosus	non_leafcutter	feces	8
236	GP1_feces	Mycocepurus_smithii	non_leafcutter	feces	0
262	GP1_flowers	Mycocepurus_smithii	non_leafcutter	flowers	0
263	GP1_flowers	Mycocepurus_smithii	non_leafcutter	flowers	0
264	GP1_flowers	Mycocepurus_smithii	non_leafcutter	flowers	0
265	GP1_flowers	Mycocepurus_smithii	non_leafcutter	flowers	0
266	GP1_flowers	Mycocepurus_smithii	non_leafcutter	flowers	0
267	GP1_flowers	Mycocepurus_smithii	non_leafcutter	flowers	0
268	GP1_flowers	Mycocepurus_smithii	non_leafcutter	flowers	0
269	GP1_flowers	Mycocepurus_smithii	non_leafcutter	flowers	0
289	GP1_fruit	Mycocepurus_smithii	non_leafcutter	fruit	0
290	GP1_fruit	Mycocepurus_smithii	non_leafcutter	fruit	0
291	GP1_fruit	Mycocepurus_smithii	non_leafcutter	fruit	0
292	GP1_fruit	Mycocepurus_smithii	non_leafcutter	fruit	0
293	GP1_fruit	Mycocepurus_smithii	non_leafcutter	fruit	0
294	GP1_fruit	Mycocepurus_smithii	non_leafcutter	fruit	0
295	GP1_fruit	Mycocepurus_smithii	non_leafcutter	fruit	0
296	GP1_fruit	Mycocepurus_smithii	non_leafcutter	fruit	0
297	GP1_fruit	Mycocepurus_smithii	non_leafcutter	fruit	0
317	GP1_leaves	Mycocepurus_smithii	non_leafcutter	leaves	0
318	GP1_leaves	Mycocepurus_smithii	non_leafcutter	leaves	0
319	GP1_leaves	Mycocepurus_smithii	non_leafcutter	leaves	0
321	GP1_leaves	Mycocepurus_smithii	non_leafcutter	leaves	0
322	GP1_leaves	Mycocepurus_smithii	non_leafcutter	leaves	0
323	GP1_leaves	Mycocepurus_smithii	non_leafcutter	leaves	0
324	GP1_leaves	Mycocepurus_smithii	non_leafcutter	leaves	0
343	GP1_other	Mycocepurus_smithii	non_leafcutter	other	0
345	GP1_other	Mycocepurus_smithii	non_leafcutter	other	0
346	GP1_other	Mycocepurus_smithii	non_leafcutter	other	0
347	GP1_other	Mycocepurus_smithii	non_leafcutter	other	0
349	GP1_other	Mycocepurus_smithii	non_leafcutter	other	0
350	GP1_other	Mycocepurus_smithii	non_leafcutter	other	0
370	GP1_seed	Mycocepurus_smithii	non_leafcutter	seed	0
372	GP1_seed	Mycocepurus_smithii	non_leafcutter	seed	0
373	GP1_seed	Mycocepurus_smithii	non_leafcutter	seed	0
374	GP1_seed	Mycocepurus_smithii	non_leafcutter	seed	0
376	GP1_seed	Mycocepurus_smithii	non_leafcutter	seed	0
378	GP1_seed	Mycocepurus_smithii	non_leafcutter	seed	0
398	GP1_wood	Mycocepurus_smithii	non_leafcutter	wood	0
399	GP1_wood	Mycocepurus_smithii	non_leafcutter	wood	0
401	GP1_wood	Mycocepurus_smithii	non_leafcutter	wood	0
403	GP1_wood	Mycocepurus_smithii	non_leafcutter	wood	0
405	GP1_wood	Mycocepurus_smithii	non_leafcutter	wood	0
430	JG1_flowers	Mycocepurus_smithii	non_leafcutter	flowers	0
431	JG1_flowers	Mycocepurus_smithii	non_leafcutter	flowers	0
432	JG1_flowers	Mycocepurus_smithii	non_leafcutter	flowers	0
445	JG1_fruit	Mycocepurus_smithii	non_leafcutter	fruit	0
446	JG1_fruit	Mycocepurus_smithii	non_leafcutter	fruit	0
447	JG1_fruit	Mycocepurus_smithii	non_leafcutter	fruit	0
460	JG1_leaves	Mycocepurus_smithii	non_leafcutter	leaves	0
461	JG1_leaves	Mycocepurus_smithii	non_leafcutter	leaves	0
462	JG1_leaves	Mycocepurus_smithii	non_leafcutter	leaves	0
475	JG1_other	Mycocepurus_smithii	non_leafcutter	other	0
476	JG1_other	Mycocepurus_smithii	non_leafcutter	other	0
490	JG1_seed	Mycocepurus_smithii	non_leafcutter	seed	0
491	JG1_seed	Mycocepurus_smithii	non_leafcutter	seed	0
492	JG1_seed	Mycocepurus_smithii	non_leafcutter	seed	0
507	JG1_wood	Mycocepurus_smithii	non_leafcutter	wood	0
525	LS1_feces	Mycocepurus_smithii	non_leafcutter	feces	0
545	LS1_flowers	Mycocepurus_smithii	non_leafcutter	flowers	0
565	LS1_fruit	Mycocepurus_smithii	non_leafcutter	fruit	0
585	LS1_leaves	Mycocepurus_smithii	non_leafcutter	leaves	0
605	LS1_other	Mycocepurus_smithii	non_leafcutter	other	0
625	LS1_seed	Mycocepurus_smithii	non_leafcutter	seed	0
1059	NA_2_leaves	Mycocepurus_smithii	non_leafcutter	leaves	0
1060	NA_3_wood	Mycocepurus_smithii	non_leafcutter	wood	0
1061	NA_4_flowers	Mycocepurus_smithii	non_leafcutter	flowers	0
1062	NA_5_seed	Mycocepurus_smithii	non_leafcutter	seed	0
1063	NA_6_other	Mycocepurus_smithii	non_leafcutter	other	0
1064	NA_7_fruit	Mycocepurus_smithii	non_leafcutter	fruit	0
235	GP1_feces	Mycocepurus_smithii	non_leafcutter	feces	1
240	GP1_feces	Mycocepurus_smithii	non_leafcutter	feces	1
243	GP1_feces	Mycocepurus_smithii	non_leafcutter	feces	1
270	GP1_flowers	Mycocepurus_smithii	non_leafcutter	flowers	1
316	GP1_leaves	Mycocepurus_smithii	non_leafcutter	leaves	1
348	GP1_other	Mycocepurus_smithii	non_leafcutter	other	1
351	GP1_other	Mycocepurus_smithii	non_leafcutter	other	1
375	GP1_seed	Mycocepurus_smithii	non_leafcutter	seed	1
377	GP1_seed	Mycocepurus_smithii	non_leafcutter	seed	1
397	GP1_wood	Mycocepurus_smithii	non_leafcutter	wood	1
400	GP1_wood	Mycocepurus_smithii	non_leafcutter	wood	1
404	GP1_wood	Mycocepurus_smithii	non_leafcutter	wood	1
477	JG1_other	Mycocepurus_smithii	non_leafcutter	other	1
645	LS1_wood	Mycocepurus_smithii	non_leafcutter	wood	1
237	GP1_feces	Mycocepurus_smithii	non_leafcutter	feces	2
242	GP1_feces	Mycocepurus_smithii	non_leafcutter	feces	2
320	GP1_leaves	Mycocepurus_smithii	non_leafcutter	leaves	2
402	GP1_wood	Mycocepurus_smithii	non_leafcutter	wood	2
417	JG1_feces	Mycocepurus_smithii	non_leafcutter	feces	2
505	JG1_wood	Mycocepurus_smithii	non_leafcutter	wood	2
506	JG1_wood	Mycocepurus_smithii	non_leafcutter	wood	2
238	GP1_feces	Mycocepurus_smithii	non_leafcutter	feces	3
239	GP1_feces	Mycocepurus_smithii	non_leafcutter	feces	3
1058	NA_1_feces	Mycocepurus_smithii	non_leafcutter	feces	3
416	JG1_feces	Mycocepurus_smithii	non_leafcutter	feces	4
241	GP1_feces	Mycocepurus_smithii	non_leafcutter	feces	5
415	JG1_feces	Mycocepurus_smithii	non_leafcutter	feces	5
344	GP1_other	Mycocepurus_smithii	non_leafcutter	other	9
371	GP1_seed	Mycocepurus_smithii	non_leafcutter	seed	10
271	GP1_flowers	Sericomyrmex_amabilis	non_leafcutter	flowers	0
272	GP1_flowers	Sericomyrmex_amabilis	non_leafcutter	flowers	0
298	GP1_fruit	Sericomyrmex_amabilis	non_leafcutter	fruit	0
299	GP1_fruit	Sericomyrmex_amabilis	non_leafcutter	fruit	0
325	GP1_leaves	Sericomyrmex_amabilis	non_leafcutter	leaves	0
379	GP1_seed	Sericomyrmex_amabilis	non_leafcutter	seed	0
407	GP1_wood	Sericomyrmex_amabilis	non_leafcutter	wood	0
418	JG1_feces	Sericomyrmex_amabilis	non_leafcutter	feces	0
433	JG1_flowers	Sericomyrmex_amabilis	non_leafcutter	flowers	0
448	JG1_fruit	Sericomyrmex_amabilis	non_leafcutter	fruit	0
463	JG1_leaves	Sericomyrmex_amabilis	non_leafcutter	leaves	0
478	JG1_other	Sericomyrmex_amabilis	non_leafcutter	other	0
546	LS1_flowers	Sericomyrmex_amabilis	non_leafcutter	flowers	0
566	LS1_fruit	Sericomyrmex_amabilis	non_leafcutter	fruit	0
586	LS1_leaves	Sericomyrmex_amabilis	non_leafcutter	leaves	0
606	LS1_other	Sericomyrmex_amabilis	non_leafcutter	other	0
626	LS1_seed	Sericomyrmex_amabilis	non_leafcutter	seed	0
646	LS1_wood	Sericomyrmex_amabilis	non_leafcutter	wood	0
701	TB1_flowers	Sericomyrmex_amabilis	non_leafcutter	flowers	0
707	TB1_fruit	Sericomyrmex_amabilis	non_leafcutter	fruit	0
713	TB1_leaves	Sericomyrmex_amabilis	non_leafcutter	leaves	0
725	TB1_seed	Sericomyrmex_amabilis	non_leafcutter	seed	0
1073	WMW_flowers	Sericomyrmex_amabilis	non_leafcutter	flowers	0
1074	WMW_fruit	Sericomyrmex_amabilis	non_leafcutter	fruit	0
1075	WMW_leaves	Sericomyrmex_amabilis	non_leafcutter	leaves	0
1076	WMW_other	Sericomyrmex_amabilis	non_leafcutter	other	0
1077	WMW_seed	Sericomyrmex_amabilis	non_leafcutter	seed	0
406	GP1_wood	Sericomyrmex_amabilis	non_leafcutter	wood	1
1078	WMW_wood	Sericomyrmex_amabilis	non_leafcutter	wood	1
245	GP1_feces	Sericomyrmex_amabilis	non_leafcutter	feces	2
352	GP1_other	Sericomyrmex_amabilis	non_leafcutter	other	2
380	GP1_seed	Sericomyrmex_amabilis	non_leafcutter	seed	2
493	JG1_seed	Sericomyrmex_amabilis	non_leafcutter	seed	2
731	TB1_wood	Sericomyrmex_amabilis	non_leafcutter	wood	2
244	GP1_feces	Sericomyrmex_amabilis	non_leafcutter	feces	3
326	GP1_leaves	Sericomyrmex_amabilis	non_leafcutter	leaves	3
719	TB1_other	Sericomyrmex_amabilis	non_leafcutter	other	3
1072	WMW_feces	Sericomyrmex_amabilis	non_leafcutter	feces	3
508	JG1_wood	Sericomyrmex_amabilis	non_leafcutter	wood	4
526	LS1_feces	Sericomyrmex_amabilis	non_leafcutter	feces	4
695	TB1_feces	Sericomyrmex_amabilis	non_leafcutter	feces	12
353	GP1_other	Sericomyrmex_amabilis	non_leafcutter	other	29
62	BP1_feces	Trachymyrmex_cornetzi	leafcutter	feces	0
77	BP1_flowers	Trachymyrmex_cornetzi	leafcutter	flowers	0
78	BP1_flowers	Trachymyrmex_cornetzi	leafcutter	flowers	0
80	BP1_flowers	Trachymyrmex_cornetzi	leafcutter	flowers	0
82	BP1_flowers	Trachymyrmex_cornetzi	leafcutter	flowers	0
83	BP1_flowers	Trachymyrmex_cornetzi	leafcutter	flowers	0
84	BP1_flowers	Trachymyrmex_cornetzi	leafcutter	flowers	0
85	BP1_flowers	Trachymyrmex_cornetzi	leafcutter	flowers	0
86	BP1_flowers	Trachymyrmex_cornetzi	leafcutter	flowers	0
87	BP1_flowers	Trachymyrmex_cornetzi	leafcutter	flowers	0
88	BP1_flowers	Trachymyrmex_cornetzi	leafcutter	flowers	0
90	BP1_flowers	Trachymyrmex_cornetzi	leafcutter	flowers	0
103	BP1_fruit	Trachymyrmex_cornetzi	leafcutter	fruit	0
104	BP1_fruit	Trachymyrmex_cornetzi	leafcutter	fruit	0
105	BP1_fruit	Trachymyrmex_cornetzi	leafcutter	fruit	0
106	BP1_fruit	Trachymyrmex_cornetzi	leafcutter	fruit	0
107	BP1_fruit	Trachymyrmex_cornetzi	leafcutter	fruit	0
108	BP1_fruit	Trachymyrmex_cornetzi	leafcutter	fruit	0
109	BP1_fruit	Trachymyrmex_cornetzi	leafcutter	fruit	0
110	BP1_fruit	Trachymyrmex_cornetzi	leafcutter	fruit	0
111	BP1_fruit	Trachymyrmex_cornetzi	leafcutter	fruit	0
112	BP1_fruit	Trachymyrmex_cornetzi	leafcutter	fruit	0
113	BP1_fruit	Trachymyrmex_cornetzi	leafcutter	fruit	0
114	BP1_fruit	Trachymyrmex_cornetzi	leafcutter	fruit	0
115	BP1_fruit	Trachymyrmex_cornetzi	leafcutter	fruit	0
116	BP1_fruit	Trachymyrmex_cornetzi	leafcutter	fruit	0
117	BP1_fruit	Trachymyrmex_cornetzi	leafcutter	fruit	0
131	BP1_leaves	Trachymyrmex_cornetzi	leafcutter	leaves	0
132	BP1_leaves	Trachymyrmex_cornetzi	leafcutter	leaves	0
133	BP1_leaves	Trachymyrmex_cornetzi	leafcutter	leaves	0
135	BP1_leaves	Trachymyrmex_cornetzi	leafcutter	leaves	0
137	BP1_leaves	Trachymyrmex_cornetzi	leafcutter	leaves	0
138	BP1_leaves	Trachymyrmex_cornetzi	leafcutter	leaves	0
140	BP1_leaves	Trachymyrmex_cornetzi	leafcutter	leaves	0
141	BP1_leaves	Trachymyrmex_cornetzi	leafcutter	leaves	0
142	BP1_leaves	Trachymyrmex_cornetzi	leafcutter	leaves	0
156	BP1_other	Trachymyrmex_cornetzi	leafcutter	other	0
158	BP1_other	Trachymyrmex_cornetzi	leafcutter	other	0
159	BP1_other	Trachymyrmex_cornetzi	leafcutter	other	0
162	BP1_other	Trachymyrmex_cornetzi	leafcutter	other	0
163	BP1_other	Trachymyrmex_cornetzi	leafcutter	other	0
164	BP1_other	Trachymyrmex_cornetzi	leafcutter	other	0
165	BP1_other	Trachymyrmex_cornetzi	leafcutter	other	0
167	BP1_other	Trachymyrmex_cornetzi	leafcutter	other	0
168	BP1_other	Trachymyrmex_cornetzi	leafcutter	other	0
169	BP1_other	Trachymyrmex_cornetzi	leafcutter	other	0
181	BP1_seed	Trachymyrmex_cornetzi	leafcutter	seed	0
182	BP1_seed	Trachymyrmex_cornetzi	leafcutter	seed	0
184	BP1_seed	Trachymyrmex_cornetzi	leafcutter	seed	0
185	BP1_seed	Trachymyrmex_cornetzi	leafcutter	seed	0
186	BP1_seed	Trachymyrmex_cornetzi	leafcutter	seed	0
187	BP1_seed	Trachymyrmex_cornetzi	leafcutter	seed	0
188	BP1_seed	Trachymyrmex_cornetzi	leafcutter	seed	0
189	BP1_seed	Trachymyrmex_cornetzi	leafcutter	seed	0
190	BP1_seed	Trachymyrmex_cornetzi	leafcutter	seed	0
192	BP1_seed	Trachymyrmex_cornetzi	leafcutter	seed	0
193	BP1_seed	Trachymyrmex_cornetzi	leafcutter	seed	0
194	BP1_seed	Trachymyrmex_cornetzi	leafcutter	seed	0
195	BP1_seed	Trachymyrmex_cornetzi	leafcutter	seed	0
207	BP1_wood	Trachymyrmex_cornetzi	leafcutter	wood	0
208	BP1_wood	Trachymyrmex_cornetzi	leafcutter	wood	0
209	BP1_wood	Trachymyrmex_cornetzi	leafcutter	wood	0
211	BP1_wood	Trachymyrmex_cornetzi	leafcutter	wood	0
212	BP1_wood	Trachymyrmex_cornetzi	leafcutter	wood	0
213	BP1_wood	Trachymyrmex_cornetzi	leafcutter	wood	0
214	BP1_wood	Trachymyrmex_cornetzi	leafcutter	wood	0
215	BP1_wood	Trachymyrmex_cornetzi	leafcutter	wood	0
218	BP1_wood	Trachymyrmex_cornetzi	leafcutter	wood	0
219	BP1_wood	Trachymyrmex_cornetzi	leafcutter	wood	0
220	BP1_wood	Trachymyrmex_cornetzi	leafcutter	wood	0
221	BP1_wood	Trachymyrmex_cornetzi	leafcutter	wood	0
247	GP1_feces	Trachymyrmex_cornetzi	leafcutter	feces	0
275	GP1_flowers	Trachymyrmex_cornetzi	leafcutter	flowers	0
276	GP1_flowers	Trachymyrmex_cornetzi	leafcutter	flowers	0
277	GP1_flowers	Trachymyrmex_cornetzi	leafcutter	flowers	0
278	GP1_flowers	Trachymyrmex_cornetzi	leafcutter	flowers	0
279	GP1_flowers	Trachymyrmex_cornetzi	leafcutter	flowers	0
300	GP1_fruit	Trachymyrmex_cornetzi	leafcutter	fruit	0
301	GP1_fruit	Trachymyrmex_cornetzi	leafcutter	fruit	0
302	GP1_fruit	Trachymyrmex_cornetzi	leafcutter	fruit	0
303	GP1_fruit	Trachymyrmex_cornetzi	leafcutter	fruit	0
304	GP1_fruit	Trachymyrmex_cornetzi	leafcutter	fruit	0
305	GP1_fruit	Trachymyrmex_cornetzi	leafcutter	fruit	0
306	GP1_fruit	Trachymyrmex_cornetzi	leafcutter	fruit	0
328	GP1_leaves	Trachymyrmex_cornetzi	leafcutter	leaves	0
333	GP1_leaves	Trachymyrmex_cornetzi	leafcutter	leaves	0
354	GP1_other	Trachymyrmex_cornetzi	leafcutter	other	0
356	GP1_other	Trachymyrmex_cornetzi	leafcutter	other	0
381	GP1_seed	Trachymyrmex_cornetzi	leafcutter	seed	0
383	GP1_seed	Trachymyrmex_cornetzi	leafcutter	seed	0
384	GP1_seed	Trachymyrmex_cornetzi	leafcutter	seed	0
385	GP1_seed	Trachymyrmex_cornetzi	leafcutter	seed	0
387	GP1_seed	Trachymyrmex_cornetzi	leafcutter	seed	0
408	GP1_wood	Trachymyrmex_cornetzi	leafcutter	wood	0
409	GP1_wood	Trachymyrmex_cornetzi	leafcutter	wood	0
413	GP1_wood	Trachymyrmex_cornetzi	leafcutter	wood	0
414	GP1_wood	Trachymyrmex_cornetzi	leafcutter	wood	0
420	JG1_feces	Trachymyrmex_cornetzi	leafcutter	feces	0
426	JG1_feces	Trachymyrmex_cornetzi	leafcutter	feces	0
434	JG1_flowers	Trachymyrmex_cornetzi	leafcutter	flowers	0
435	JG1_flowers	Trachymyrmex_cornetzi	leafcutter	flowers	0
436	JG1_flowers	Trachymyrmex_cornetzi	leafcutter	flowers	0
438	JG1_flowers	Trachymyrmex_cornetzi	leafcutter	flowers	0
439	JG1_flowers	Trachymyrmex_cornetzi	leafcutter	flowers	0
440	JG1_flowers	Trachymyrmex_cornetzi	leafcutter	flowers	0
441	JG1_flowers	Trachymyrmex_cornetzi	leafcutter	flowers	0
443	JG1_flowers	Trachymyrmex_cornetzi	leafcutter	flowers	0
449	JG1_fruit	Trachymyrmex_cornetzi	leafcutter	fruit	0
450	JG1_fruit	Trachymyrmex_cornetzi	leafcutter	fruit	0
451	JG1_fruit	Trachymyrmex_cornetzi	leafcutter	fruit	0
452	JG1_fruit	Trachymyrmex_cornetzi	leafcutter	fruit	0
453	JG1_fruit	Trachymyrmex_cornetzi	leafcutter	fruit	0
454	JG1_fruit	Trachymyrmex_cornetzi	leafcutter	fruit	0
455	JG1_fruit	Trachymyrmex_cornetzi	leafcutter	fruit	0
456	JG1_fruit	Trachymyrmex_cornetzi	leafcutter	fruit	0
457	JG1_fruit	Trachymyrmex_cornetzi	leafcutter	fruit	0
458	JG1_fruit	Trachymyrmex_cornetzi	leafcutter	fruit	0
464	JG1_leaves	Trachymyrmex_cornetzi	leafcutter	leaves	0
465	JG1_leaves	Trachymyrmex_cornetzi	leafcutter	leaves	0
466	JG1_leaves	Trachymyrmex_cornetzi	leafcutter	leaves	0
468	JG1_leaves	Trachymyrmex_cornetzi	leafcutter	leaves	0
469	JG1_leaves	Trachymyrmex_cornetzi	leafcutter	leaves	0
472	JG1_leaves	Trachymyrmex_cornetzi	leafcutter	leaves	0
473	JG1_leaves	Trachymyrmex_cornetzi	leafcutter	leaves	0
479	JG1_other	Trachymyrmex_cornetzi	leafcutter	other	0
482	JG1_other	Trachymyrmex_cornetzi	leafcutter	other	0
483	JG1_other	Trachymyrmex_cornetzi	leafcutter	other	0
484	JG1_other	Trachymyrmex_cornetzi	leafcutter	other	0
486	JG1_other	Trachymyrmex_cornetzi	leafcutter	other	0
487	JG1_other	Trachymyrmex_cornetzi	leafcutter	other	0
488	JG1_other	Trachymyrmex_cornetzi	leafcutter	other	0
494	JG1_seed	Trachymyrmex_cornetzi	leafcutter	seed	0
495	JG1_seed	Trachymyrmex_cornetzi	leafcutter	seed	0
496	JG1_seed	Trachymyrmex_cornetzi	leafcutter	seed	0
498	JG1_seed	Trachymyrmex_cornetzi	leafcutter	seed	0
499	JG1_seed	Trachymyrmex_cornetzi	leafcutter	seed	0
500	JG1_seed	Trachymyrmex_cornetzi	leafcutter	seed	0
501	JG1_seed	Trachymyrmex_cornetzi	leafcutter	seed	0
503	JG1_seed	Trachymyrmex_cornetzi	leafcutter	seed	0
511	JG1_wood	Trachymyrmex_cornetzi	leafcutter	wood	0
512	JG1_wood	Trachymyrmex_cornetzi	leafcutter	wood	0
513	JG1_wood	Trachymyrmex_cornetzi	leafcutter	wood	0
514	JG1_wood	Trachymyrmex_cornetzi	leafcutter	wood	0
515	JG1_wood	Trachymyrmex_cornetzi	leafcutter	wood	0
516	JG1_wood	Trachymyrmex_cornetzi	leafcutter	wood	0
517	JG1_wood	Trachymyrmex_cornetzi	leafcutter	wood	0
518	JG1_wood	Trachymyrmex_cornetzi	leafcutter	wood	0
1052	La_Laguna_flowers	Trachymyrmex_cornetzi	leafcutter	flowers	0
1053	La_Laguna_fruit	Trachymyrmex_cornetzi	leafcutter	fruit	0
1054	La_Laguna_leaves	Trachymyrmex_cornetzi	leafcutter	leaves	0
1056	La_Laguna_seed	Trachymyrmex_cornetzi	leafcutter	seed	0
1057	La_Laguna_wood	Trachymyrmex_cornetzi	leafcutter	wood	0
547	LS1_flowers	Trachymyrmex_cornetzi	leafcutter	flowers	0
548	LS1_flowers	Trachymyrmex_cornetzi	leafcutter	flowers	0
549	LS1_flowers	Trachymyrmex_cornetzi	leafcutter	flowers	0
550	LS1_flowers	Trachymyrmex_cornetzi	leafcutter	flowers	0
551	LS1_flowers	Trachymyrmex_cornetzi	leafcutter	flowers	0
552	LS1_flowers	Trachymyrmex_cornetzi	leafcutter	flowers	0
553	LS1_flowers	Trachymyrmex_cornetzi	leafcutter	flowers	0
554	LS1_flowers	Trachymyrmex_cornetzi	leafcutter	flowers	0
555	LS1_flowers	Trachymyrmex_cornetzi	leafcutter	flowers	0
556	LS1_flowers	Trachymyrmex_cornetzi	leafcutter	flowers	0
558	LS1_flowers	Trachymyrmex_cornetzi	leafcutter	flowers	0
567	LS1_fruit	Trachymyrmex_cornetzi	leafcutter	fruit	0
568	LS1_fruit	Trachymyrmex_cornetzi	leafcutter	fruit	0
569	LS1_fruit	Trachymyrmex_cornetzi	leafcutter	fruit	0
570	LS1_fruit	Trachymyrmex_cornetzi	leafcutter	fruit	0
571	LS1_fruit	Trachymyrmex_cornetzi	leafcutter	fruit	0
572	LS1_fruit	Trachymyrmex_cornetzi	leafcutter	fruit	0
573	LS1_fruit	Trachymyrmex_cornetzi	leafcutter	fruit	0
574	LS1_fruit	Trachymyrmex_cornetzi	leafcutter	fruit	0
575	LS1_fruit	Trachymyrmex_cornetzi	leafcutter	fruit	0
576	LS1_fruit	Trachymyrmex_cornetzi	leafcutter	fruit	0
577	LS1_fruit	Trachymyrmex_cornetzi	leafcutter	fruit	0
578	LS1_fruit	Trachymyrmex_cornetzi	leafcutter	fruit	0
587	LS1_leaves	Trachymyrmex_cornetzi	leafcutter	leaves	0
589	LS1_leaves	Trachymyrmex_cornetzi	leafcutter	leaves	0
590	LS1_leaves	Trachymyrmex_cornetzi	leafcutter	leaves	0
592	LS1_leaves	Trachymyrmex_cornetzi	leafcutter	leaves	0
593	LS1_leaves	Trachymyrmex_cornetzi	leafcutter	leaves	0
595	LS1_leaves	Trachymyrmex_cornetzi	leafcutter	leaves	0
596	LS1_leaves	Trachymyrmex_cornetzi	leafcutter	leaves	0
597	LS1_leaves	Trachymyrmex_cornetzi	leafcutter	leaves	0
607	LS1_other	Trachymyrmex_cornetzi	leafcutter	other	0
608	LS1_other	Trachymyrmex_cornetzi	leafcutter	other	0
611	LS1_other	Trachymyrmex_cornetzi	leafcutter	other	0
612	LS1_other	Trachymyrmex_cornetzi	leafcutter	other	0
613	LS1_other	Trachymyrmex_cornetzi	leafcutter	other	0
614	LS1_other	Trachymyrmex_cornetzi	leafcutter	other	0
615	LS1_other	Trachymyrmex_cornetzi	leafcutter	other	0
616	LS1_other	Trachymyrmex_cornetzi	leafcutter	other	0
617	LS1_other	Trachymyrmex_cornetzi	leafcutter	other	0
618	LS1_other	Trachymyrmex_cornetzi	leafcutter	other	0
627	LS1_seed	Trachymyrmex_cornetzi	leafcutter	seed	0
628	LS1_seed	Trachymyrmex_cornetzi	leafcutter	seed	0
629	LS1_seed	Trachymyrmex_cornetzi	leafcutter	seed	0
630	LS1_seed	Trachymyrmex_cornetzi	leafcutter	seed	0
631	LS1_seed	Trachymyrmex_cornetzi	leafcutter	seed	0
632	LS1_seed	Trachymyrmex_cornetzi	leafcutter	seed	0
633	LS1_seed	Trachymyrmex_cornetzi	leafcutter	seed	0
634	LS1_seed	Trachymyrmex_cornetzi	leafcutter	seed	0
636	LS1_seed	Trachymyrmex_cornetzi	leafcutter	seed	0
637	LS1_seed	Trachymyrmex_cornetzi	leafcutter	seed	0
638	LS1_seed	Trachymyrmex_cornetzi	leafcutter	seed	0
647	LS1_wood	Trachymyrmex_cornetzi	leafcutter	wood	0
648	LS1_wood	Trachymyrmex_cornetzi	leafcutter	wood	0
649	LS1_wood	Trachymyrmex_cornetzi	leafcutter	wood	0
651	LS1_wood	Trachymyrmex_cornetzi	leafcutter	wood	0
652	LS1_wood	Trachymyrmex_cornetzi	leafcutter	wood	0
653	LS1_wood	Trachymyrmex_cornetzi	leafcutter	wood	0
654	LS1_wood	Trachymyrmex_cornetzi	leafcutter	wood	0
655	LS1_wood	Trachymyrmex_cornetzi	leafcutter	wood	0
656	LS1_wood	Trachymyrmex_cornetzi	leafcutter	wood	0
658	LS1_wood	Trachymyrmex_cornetzi	leafcutter	wood	0
1065	TB1/BCI_feces	Trachymyrmex_cornetzi	leafcutter	feces	0
1066	TB1/BCI_flowers	Trachymyrmex_cornetzi	leafcutter	flowers	0
1067	TB1/BCI_fruit	Trachymyrmex_cornetzi	leafcutter	fruit	0
1069	TB1/BCI_other	Trachymyrmex_cornetzi	leafcutter	other	0
1070	TB1/BCI_seed	Trachymyrmex_cornetzi	leafcutter	seed	0
1071	TB1/BCI_wood	Trachymyrmex_cornetzi	leafcutter	wood	0
706	TB1_flowers	Trachymyrmex_cornetzi	leafcutter	flowers	0
708	TB1_fruit	Trachymyrmex_cornetzi	leafcutter	fruit	0
709	TB1_fruit	Trachymyrmex_cornetzi	leafcutter	fruit	0
710	TB1_fruit	Trachymyrmex_cornetzi	leafcutter	fruit	0
711	TB1_fruit	Trachymyrmex_cornetzi	leafcutter	fruit	0
712	TB1_fruit	Trachymyrmex_cornetzi	leafcutter	fruit	0
715	TB1_leaves	Trachymyrmex_cornetzi	leafcutter	leaves	0
717	TB1_leaves	Trachymyrmex_cornetzi	leafcutter	leaves	0
718	TB1_leaves	Trachymyrmex_cornetzi	leafcutter	leaves	0
721	TB1_other	Trachymyrmex_cornetzi	leafcutter	other	0
723	TB1_other	Trachymyrmex_cornetzi	leafcutter	other	0
724	TB1_other	Trachymyrmex_cornetzi	leafcutter	other	0
727	TB1_seed	Trachymyrmex_cornetzi	leafcutter	seed	0
728	TB1_seed	Trachymyrmex_cornetzi	leafcutter	seed	0
732	TB1_wood	Trachymyrmex_cornetzi	leafcutter	wood	0
733	TB1_wood	Trachymyrmex_cornetzi	leafcutter	wood	0
735	TB1_wood	Trachymyrmex_cornetzi	leafcutter	wood	0
59	BP1_feces	Trachymyrmex_cornetzi	leafcutter	feces	1
63	BP1_feces	Trachymyrmex_cornetzi	leafcutter	feces	1
64	BP1_feces	Trachymyrmex_cornetzi	leafcutter	feces	1
79	BP1_flowers	Trachymyrmex_cornetzi	leafcutter	flowers	1
91	BP1_flowers	Trachymyrmex_cornetzi	leafcutter	flowers	1
129	BP1_leaves	Trachymyrmex_cornetzi	leafcutter	leaves	1
130	BP1_leaves	Trachymyrmex_cornetzi	leafcutter	leaves	1
134	BP1_leaves	Trachymyrmex_cornetzi	leafcutter	leaves	1
136	BP1_leaves	Trachymyrmex_cornetzi	leafcutter	leaves	1
139	BP1_leaves	Trachymyrmex_cornetzi	leafcutter	leaves	1
143	BP1_leaves	Trachymyrmex_cornetzi	leafcutter	leaves	1
161	BP1_other	Trachymyrmex_cornetzi	leafcutter	other	1
183	BP1_seed	Trachymyrmex_cornetzi	leafcutter	seed	1
210	BP1_wood	Trachymyrmex_cornetzi	leafcutter	wood	1
217	BP1_wood	Trachymyrmex_cornetzi	leafcutter	wood	1
251	GP1_feces	Trachymyrmex_cornetzi	leafcutter	feces	1
252	GP1_feces	Trachymyrmex_cornetzi	leafcutter	feces	1
274	GP1_flowers	Trachymyrmex_cornetzi	leafcutter	flowers	1
329	GP1_leaves	Trachymyrmex_cornetzi	leafcutter	leaves	1
332	GP1_leaves	Trachymyrmex_cornetzi	leafcutter	leaves	1
355	GP1_other	Trachymyrmex_cornetzi	leafcutter	other	1
357	GP1_other	Trachymyrmex_cornetzi	leafcutter	other	1
358	GP1_other	Trachymyrmex_cornetzi	leafcutter	other	1
360	GP1_other	Trachymyrmex_cornetzi	leafcutter	other	1
382	GP1_seed	Trachymyrmex_cornetzi	leafcutter	seed	1
425	JG1_feces	Trachymyrmex_cornetzi	leafcutter	feces	1
437	JG1_flowers	Trachymyrmex_cornetzi	leafcutter	flowers	1
442	JG1_flowers	Trachymyrmex_cornetzi	leafcutter	flowers	1
467	JG1_leaves	Trachymyrmex_cornetzi	leafcutter	leaves	1
471	JG1_leaves	Trachymyrmex_cornetzi	leafcutter	leaves	1
481	JG1_other	Trachymyrmex_cornetzi	leafcutter	other	1
485	JG1_other	Trachymyrmex_cornetzi	leafcutter	other	1
502	JG1_seed	Trachymyrmex_cornetzi	leafcutter	seed	1
1055	La_Laguna_other	Trachymyrmex_cornetzi	leafcutter	other	1
528	LS1_feces	Trachymyrmex_cornetzi	leafcutter	feces	1
557	LS1_flowers	Trachymyrmex_cornetzi	leafcutter	flowers	1
588	LS1_leaves	Trachymyrmex_cornetzi	leafcutter	leaves	1
594	LS1_leaves	Trachymyrmex_cornetzi	leafcutter	leaves	1
598	LS1_leaves	Trachymyrmex_cornetzi	leafcutter	leaves	1
609	LS1_other	Trachymyrmex_cornetzi	leafcutter	other	1
635	LS1_seed	Trachymyrmex_cornetzi	leafcutter	seed	1
657	LS1_wood	Trachymyrmex_cornetzi	leafcutter	wood	1
1068	TB1/BCI_leaves	Trachymyrmex_cornetzi	leafcutter	leaves	1
697	TB1_feces	Trachymyrmex_cornetzi	leafcutter	feces	1
700	TB1_feces	Trachymyrmex_cornetzi	leafcutter	feces	1
702	TB1_flowers	Trachymyrmex_cornetzi	leafcutter	flowers	1
703	TB1_flowers	Trachymyrmex_cornetzi	leafcutter	flowers	1
704	TB1_flowers	Trachymyrmex_cornetzi	leafcutter	flowers	1
705	TB1_flowers	Trachymyrmex_cornetzi	leafcutter	flowers	1
714	TB1_leaves	Trachymyrmex_cornetzi	leafcutter	leaves	1
716	TB1_leaves	Trachymyrmex_cornetzi	leafcutter	leaves	1
720	TB1_other	Trachymyrmex_cornetzi	leafcutter	other	1
729	TB1_seed	Trachymyrmex_cornetzi	leafcutter	seed	1
734	TB1_wood	Trachymyrmex_cornetzi	leafcutter	wood	1
736	TB1_wood	Trachymyrmex_cornetzi	leafcutter	wood	1
57	BP1_feces	Trachymyrmex_cornetzi	leafcutter	feces	2
58	BP1_feces	Trachymyrmex_cornetzi	leafcutter	feces	2
61	BP1_feces	Trachymyrmex_cornetzi	leafcutter	feces	2
249	GP1_feces	Trachymyrmex_cornetzi	leafcutter	feces	2
327	GP1_leaves	Trachymyrmex_cornetzi	leafcutter	leaves	2
330	GP1_leaves	Trachymyrmex_cornetzi	leafcutter	leaves	2
386	GP1_seed	Trachymyrmex_cornetzi	leafcutter	seed	2
497	JG1_seed	Trachymyrmex_cornetzi	leafcutter	seed	2
509	JG1_wood	Trachymyrmex_cornetzi	leafcutter	wood	2
510	JG1_wood	Trachymyrmex_cornetzi	leafcutter	wood	2
650	LS1_wood	Trachymyrmex_cornetzi	leafcutter	wood	2
696	TB1_feces	Trachymyrmex_cornetzi	leafcutter	feces	2
698	TB1_feces	Trachymyrmex_cornetzi	leafcutter	feces	2
730	TB1_seed	Trachymyrmex_cornetzi	leafcutter	seed	2
81	BP1_flowers	Trachymyrmex_cornetzi	leafcutter	flowers	3
89	BP1_flowers	Trachymyrmex_cornetzi	leafcutter	flowers	3
157	BP1_other	Trachymyrmex_cornetzi	leafcutter	other	3
166	BP1_other	Trachymyrmex_cornetzi	leafcutter	other	3
191	BP1_seed	Trachymyrmex_cornetzi	leafcutter	seed	3
246	GP1_feces	Trachymyrmex_cornetzi	leafcutter	feces	3
273	GP1_flowers	Trachymyrmex_cornetzi	leafcutter	flowers	3
411	GP1_wood	Trachymyrmex_cornetzi	leafcutter	wood	3
423	JG1_feces	Trachymyrmex_cornetzi	leafcutter	feces	3
591	LS1_leaves	Trachymyrmex_cornetzi	leafcutter	leaves	3
65	BP1_feces	Trachymyrmex_cornetzi	leafcutter	feces	4
155	BP1_other	Trachymyrmex_cornetzi	leafcutter	other	4
248	GP1_feces	Trachymyrmex_cornetzi	leafcutter	feces	4
250	GP1_feces	Trachymyrmex_cornetzi	leafcutter	feces	4
410	GP1_wood	Trachymyrmex_cornetzi	leafcutter	wood	4
427	JG1_feces	Trachymyrmex_cornetzi	leafcutter	feces	4
1051	La_Laguna_feces	Trachymyrmex_cornetzi	leafcutter	feces	4
530	LS1_feces	Trachymyrmex_cornetzi	leafcutter	feces	4
532	LS1_feces	Trachymyrmex_cornetzi	leafcutter	feces	4
536	LS1_feces	Trachymyrmex_cornetzi	leafcutter	feces	4
537	LS1_feces	Trachymyrmex_cornetzi	leafcutter	feces	4
699	TB1_feces	Trachymyrmex_cornetzi	leafcutter	feces	4
51	BP1_feces	Trachymyrmex_cornetzi	leafcutter	feces	5
412	GP1_wood	Trachymyrmex_cornetzi	leafcutter	wood	5
470	JG1_leaves	Trachymyrmex_cornetzi	leafcutter	leaves	5
53	BP1_feces	Trachymyrmex_cornetzi	leafcutter	feces	6
55	BP1_feces	Trachymyrmex_cornetzi	leafcutter	feces	6
56	BP1_feces	Trachymyrmex_cornetzi	leafcutter	feces	6
60	BP1_feces	Trachymyrmex_cornetzi	leafcutter	feces	6
480	JG1_other	Trachymyrmex_cornetzi	leafcutter	other	6
533	LS1_feces	Trachymyrmex_cornetzi	leafcutter	feces	6
538	LS1_feces	Trachymyrmex_cornetzi	leafcutter	feces	6
160	BP1_other	Trachymyrmex_cornetzi	leafcutter	other	7
216	BP1_wood	Trachymyrmex_cornetzi	leafcutter	wood	7
331	GP1_leaves	Trachymyrmex_cornetzi	leafcutter	leaves	7
424	JG1_feces	Trachymyrmex_cornetzi	leafcutter	feces	7
529	LS1_feces	Trachymyrmex_cornetzi	leafcutter	feces	7
419	JG1_feces	Trachymyrmex_cornetzi	leafcutter	feces	8
610	LS1_other	Trachymyrmex_cornetzi	leafcutter	other	8
722	TB1_other	Trachymyrmex_cornetzi	leafcutter	other	9
726	TB1_seed	Trachymyrmex_cornetzi	leafcutter	seed	10
422	JG1_feces	Trachymyrmex_cornetzi	leafcutter	feces	11
527	LS1_feces	Trachymyrmex_cornetzi	leafcutter	feces	11
52	BP1_feces	Trachymyrmex_cornetzi	leafcutter	feces	13
54	BP1_feces	Trachymyrmex_cornetzi	leafcutter	feces	13
359	GP1_other	Trachymyrmex_cornetzi	leafcutter	other	13
428	JG1_feces	Trachymyrmex_cornetzi	leafcutter	feces	13
534	LS1_feces	Trachymyrmex_cornetzi	leafcutter	feces	13
535	LS1_feces	Trachymyrmex_cornetzi	leafcutter	feces	13
421	JG1_feces	Trachymyrmex_cornetzi	leafcutter	feces	14
531	LS1_feces	Trachymyrmex_cornetzi	leafcutter	feces	15
68	BP1_feces	Trachymyrmex_zeteki	non_leafcutter	feces	0
95	BP1_flowers	Trachymyrmex_zeteki	non_leafcutter	flowers	0
118	BP1_fruit	Trachymyrmex_zeteki	non_leafcutter	fruit	0
119	BP1_fruit	Trachymyrmex_zeteki	non_leafcutter	fruit	0
120	BP1_fruit	Trachymyrmex_zeteki	non_leafcutter	fruit	0
121	BP1_fruit	Trachymyrmex_zeteki	non_leafcutter	fruit	0
144	BP1_leaves	Trachymyrmex_zeteki	non_leafcutter	leaves	0
146	BP1_leaves	Trachymyrmex_zeteki	non_leafcutter	leaves	0
147	BP1_leaves	Trachymyrmex_zeteki	non_leafcutter	leaves	0
171	BP1_other	Trachymyrmex_zeteki	non_leafcutter	other	0
173	BP1_other	Trachymyrmex_zeteki	non_leafcutter	other	0
196	BP1_seed	Trachymyrmex_zeteki	non_leafcutter	seed	0
197	BP1_seed	Trachymyrmex_zeteki	non_leafcutter	seed	0
198	BP1_seed	Trachymyrmex_zeteki	non_leafcutter	seed	0
199	BP1_seed	Trachymyrmex_zeteki	non_leafcutter	seed	0
222	BP1_wood	Trachymyrmex_zeteki	non_leafcutter	wood	0
223	BP1_wood	Trachymyrmex_zeteki	non_leafcutter	wood	0
224	BP1_wood	Trachymyrmex_zeteki	non_leafcutter	wood	0
225	BP1_wood	Trachymyrmex_zeteki	non_leafcutter	wood	0
429	JG1_feces	Trachymyrmex_zeteki	non_leafcutter	feces	0
444	JG1_flowers	Trachymyrmex_zeteki	non_leafcutter	flowers	0
459	JG1_fruit	Trachymyrmex_zeteki	non_leafcutter	fruit	0
474	JG1_leaves	Trachymyrmex_zeteki	non_leafcutter	leaves	0
489	JG1_other	Trachymyrmex_zeteki	non_leafcutter	other	0
504	JG1_seed	Trachymyrmex_zeteki	non_leafcutter	seed	0
579	LS1_fruit	Trachymyrmex_zeteki	non_leafcutter	fruit	0
639	LS1_seed	Trachymyrmex_zeteki	non_leafcutter	seed	0
659	LS1_wood	Trachymyrmex_zeteki	non_leafcutter	wood	0
663	LS1claybank_feces	Trachymyrmex_zeteki	non_leafcutter	feces	0
669	LS1claybank_flowers	Trachymyrmex_zeteki	non_leafcutter	flowers	0
672	LS1claybank_fruit	Trachymyrmex_zeteki	non_leafcutter	fruit	0
673	LS1claybank_fruit	Trachymyrmex_zeteki	non_leafcutter	fruit	0
674	LS1claybank_fruit	Trachymyrmex_zeteki	non_leafcutter	fruit	0
678	LS1claybank_leaves	Trachymyrmex_zeteki	non_leafcutter	leaves	0
679	LS1claybank_leaves	Trachymyrmex_zeteki	non_leafcutter	leaves	0
682	LS1claybank_other	Trachymyrmex_zeteki	non_leafcutter	other	0
684	LS1claybank_other	Trachymyrmex_zeteki	non_leafcutter	other	0
687	LS1claybank_seed	Trachymyrmex_zeteki	non_leafcutter	seed	0
688	LS1claybank_seed	Trachymyrmex_zeteki	non_leafcutter	seed	0
689	LS1claybank_seed	Trachymyrmex_zeteki	non_leafcutter	seed	0
692	LS1claybank_wood	Trachymyrmex_zeteki	non_leafcutter	wood	0
693	LS1claybank_wood	Trachymyrmex_zeteki	non_leafcutter	wood	0
694	LS1claybank_wood	Trachymyrmex_zeteki	non_leafcutter	wood	0
92	BP1_flowers	Trachymyrmex_zeteki	non_leafcutter	flowers	1
94	BP1_flowers	Trachymyrmex_zeteki	non_leafcutter	flowers	1
172	BP1_other	Trachymyrmex_zeteki	non_leafcutter	other	1
519	JG1_wood	Trachymyrmex_zeteki	non_leafcutter	wood	1
662	LS1claybank_feces	Trachymyrmex_zeteki	non_leafcutter	feces	1
664	LS1claybank_feces	Trachymyrmex_zeteki	non_leafcutter	feces	1
668	LS1claybank_flowers	Trachymyrmex_zeteki	non_leafcutter	flowers	1
677	LS1claybank_leaves	Trachymyrmex_zeteki	non_leafcutter	leaves	1
683	LS1claybank_other	Trachymyrmex_zeteki	non_leafcutter	other	1
93	BP1_flowers	Trachymyrmex_zeteki	non_leafcutter	flowers	2
145	BP1_leaves	Trachymyrmex_zeteki	non_leafcutter	leaves	3
559	LS1_flowers	Trachymyrmex_zeteki	non_leafcutter	flowers	3
599	LS1_leaves	Trachymyrmex_zeteki	non_leafcutter	leaves	3
67	BP1_feces	Trachymyrmex_zeteki	non_leafcutter	feces	4
66	BP1_feces	Trachymyrmex_zeteki	non_leafcutter	feces	5
170	BP1_other	Trachymyrmex_zeteki	non_leafcutter	other	6
539	LS1_feces	Trachymyrmex_zeteki	non_leafcutter	feces	6
619	LS1_other	Trachymyrmex_zeteki	non_leafcutter	other	6
667	LS1claybank_flowers	Trachymyrmex_zeteki	non_leafcutter	flowers	6
69	BP1_feces	Trachymyrmex_zeteki	non_leafcutter	feces	12
