# Supplementary material for: Reconstructing the functions of endosymbiotic Mollicutes in fungus-growing ants
Source: eLife. 2018 Nov 20;7:e39209. doi: 10.7554/eLife.39209 (PMC6245734; doi:10.7554/eLife.39209)
Supplement: Figure 4—source data 1. — From left to right: the Ct values generated for the ten MCT- like genes using qPCR, the EntAcro-ftsZ and the RPL7 normalization genes, the sample names, the ant colony and the diet treatment the samples originated from. [file elife-39209-fig4-data1.xlsx]

## Sheet: Sheet1
Sample	MTC1	MTC2	MTC3	A5447	A6244	A6765	A7950	A9031	A10769	A2895	ftsZ	Normalization.gene	Sample	tissue	colony	EntAcro1	Diet	Diet.5way	qPCR.plate	cDNA.library	position	EntAcro1.loads
X116	31.86	27.42	28.78	29.43	30.51	29.94	24.28	39.24	25.54	25.59	32.95	21.57	X116	midgut	150	yes	sfgc	7d	N/A	2018-04-11	21	N/A
X59	32.61	30.88	32.53	25.21	31.39	29.94	31.66	40	28.33	28.32	35.06	23.52	X59	midgut	150	yes	sfgc-1d	1d	2018-10-20	2018-10-20	1	average
X69	32.04	31.33	31.62	32.01	30.45	31.48	24.44	37.23	27.23	26.83	33.48	23.67	X69	midgut	150	yes	water-1d	water-1d	2018-10-20	2018-10-20	5	no
X53	31.92	30.42	32.27	31.93	40	32.29	25.46	40	28.27	28.33	34.15	23.38	X53	midgut	150	yes	sfgc-1d	1d	2018-10-20	2018-10-20	1	average
X188	31.27	27.76	29.67	26.12	32.73	32.75	34.21	35.34	25.94	25.46	30.73	21.73	X188	midgut	150	yes	sfgc	7d	N/A	2018-04-11	21	N/A
X57	30.95	31.09	29.63	35.49	40	34.02	40	40	27.31	27.06	34.43	22.59	X57	midgut	150	yes	water-1d	water-1d	2018-10-20	2018-10-20	5	no
X98	35.7	34.01	35.28	40	40	35.44	30.14	40	40	35.41	40	23.4	X98	midgut	150	no	sfgc-antib	antib	N/A	2018-04-11	3	N/A
X51	34.335	35.745	32.885	40	40	38.79	32.41	40	40	40	28.99	25.015	X51	midgut	150	yes	fungus	fungus	other	2018-10-21	3	high
X12	31.61	32.17	31.3	27.86	35.57	40	40	40	34.18	36.6	32.18	23.36	X12	midgut	150	yes	fungus	fungus	23-26sep	22/7	3	high
X63	31.42	30.08	30.31	NA	NA	NA	NA	NA	NA	NA	33.7	22.75	X63	midgut	150	yes	water-1d	water-1d	2018-10-20	2018-10-20	5	no
X172	36.04	40	40	NA	NA	NA	NA	40	40	40	40	24.99	X172	midgut	150	no	sfgc-antib	antib	N/A	2018-04-11	3	N/A
X27	32	32.19	31.48	NA	NA	NA	NA	NA	NA	NA	29.77	23.99	X27	midgut	150	yes	fungus	fungus	2018-10-10	22/7	3	high
X65	33.81	32.25	33.31	NA	NA	NA	NA	NA	NA	NA	34.6	24.55	X65	midgut	150	yes	sfgc-1d	1d	2018-10-20	2018-10-20	1	average
X5	33.55	40	40	NA	NA	NA	NA	NA	NA	NA	40	26.56	X5	midgut	322	no	fungus	fungus	23-26sep	14/7	5	no
X162	35.41	35.64	40	NA	NA	NA	NA	NA	NA	NA	37.27	23.36	X162	midgut	322	no	fungus	fungus	2018-10-10	14/7	5	N/A
X20	40	40	35.53	NA	NA	NA	NA	NA	NA	NA	40	27.52	X20	midgut	322	no	fungus	fungus	2018-10-10	14/7	5	no
X14	30.51	33.04	32.98	25.51	30.36	32.29	31.67	38.55	29.57	30.11	29.5	24.71	X14	midgut	331	no	fungus	fungus	23-26sep	22/7	5	high
X49	31.535	32.82	32.825	40	40	32.37	25.45	40	30.77	30.03	29.26	23.545	X49	midgut	331	yes	fungus	fungus	2018-10-18	2018-10-21	1	high
X35	34.35	30.42	32.5	34.06	29.1	33.37	26.81	27.04	32.14	30.56	40	24.46	X35	midgut	331	yes	sfgc	7d	2018-10-17	2018-10-14	5	low
X47	40	40	40	40	33.88	33.93	40	40	36.61	40	40	31.2	X47	midgut	331	no	water-1d	water-1d	2018-10-18	2018-10-18	5	no
X43	33.29	32.69	35.19	40	40	35.27	26.47	40	29.64	29.99	30.82	25.09	X43	midgut	331	yes	sfgc-1d	1d	2018-10-18	2018-10-18	1	average
X75	33.83	30.91	33.16	38.87	32.32	38.48	36.65	26.69	33.25	30.8	40	23.32	X75	midgut	331	yes	sfgc	7d	2018-10-25	N/A	N/A	low
X37	34.12	31.36	33.58	31.95	33.15	40	24.9	40	27.58	NA	40	24.24	X37	midgut	331	no	sfgc-antib	antib	2018-10-17	2018-10-14	7	no
X79	34.7	33.13	35.58	40	40	40	40	36.84	29.34	30.28	30.82	23.7	X79	midgut	331	yes	sfgc-1d	1d	2018-10-25	N/A	N/A	average
X83	40	40	40	40	40	40	40	40	40	38.72	40	27.63	X83	midgut	331	no	water-1d	water-1d	2018-10-25	N/A	N/A	no
X29	32.15	32.71	33.01	NA	NA	NA	NA	NA	NA	NA	29.01	25.5	X29	midgut	331	yes	fungus	fungus	2018-10-10	22/7	5	high
X41	32.45	32.91	40	NA	NA	NA	NA	NA	NA	NA	30.48	25.7	X41	midgut	331	yes	fungus	fungus	17-18Oct	N/A	N/A	high
X163	32.78	35.37	32.74	NA	NA	NA	NA	NA	NA	NA	30.46	23.09	X163	midgut	331	yes	fungus	fungus	2018-10-18	2018-10-21	1	N/A
X39	33.71	34.01	33.48	NA	NA	NA	NA	NA	NA	NA	31.83	25.93	X39	midgut	331	yes	fungus	fungus	2018-10-17	2018-07-22	5	high
X77	35.51	31.99	35.39	NA	NA	NA	NA	NA	NA	NA	40	23.33	X77	midgut	331	no	sfgc-antib	antib	2018-10-25	N/A	N/A	no
X164	37.38	40	40	NA	NA	NA	NA	NA	NA	NA	40	28.9	X164	midgut	331	yes	fungus	fungus	other	2018-10-21	2	N/A
X130	28.83	27.84	27.45	29.84	31.32	26.04	23.96	32.97	24.58	25.19	29.55	21.66	X130	midgut	360	yes	water-1d	water-1d	2018-10-11	2018-10-11	13	N/A
X181	33.42	31.16	31.46	31.59	33.07	31.02	25.09	33.47	25.86	27.91	32.17	22.26	X181	midgut	360	yes	sfgc	7d	N/A	2018-04-11	13	N/A
X201	29.04	28.98	27.36	26.07	29.57	33.64	33.17	36.01	24.84	24.72	29.57	21.62	X201	midgut	360	yes	water-1d	water-1d	2018-10-11	2018-10-11	13	N/A
X175	34.01	32.95	40	40	35.02	33.93	26.95	40	31.37	32.25	40	22.97	X175	midgut	360	no	sfgc-antib	antib	N/A	2018-04-11	7	N/A
X102	35.72	31.81	35.43	31.45	36.21	36.14	40	36.77	30.87	32.79	40	22.2	X102	midgut	360	no	sfgc-antib	antib	N/A	2018-04-11	7	N/A
X17	35.84	40	38.39	40	40	40	26.23	40	30.7	32.11	31.57	27.66	X17	midgut	360	yes	fungus	fungus	2018-10-10	14/7	2	high
X92	33.43	30.83	30.68	40	40	40	30.25	40	33.35	33.51	34.4	21.96	X92	midgut	360	yes	sfgc-1d	1d	2018-10-26	2018-10-26	1	average
X108	33.47	31.3	31.57	30.94	40	40	35.74	38.19	25.82	27.46	34.05	22.37	X108	midgut	360	yes	sfgc	7d	N/A	2018-04-11	13	N/A
X93	32.39	29.5	31.55	31.91	35.31	40	37.39	39.41	32.17	32.47	35	21.99	X93	midgut	360	yes	sfgc-1d	1d	2018-10-26	2018-10-26	1	average
X2	37.19	34.41	40	NA	NA	NA	NA	40	33.27	31.7	35.59	26.69	X2	midgut	360	yes	fungus	fungus	23-26sep	14/7	2	high
X124	32.54	30.18	29.28	31.52	33.03	27.65	25.49	38.24	26.35	27.5	32.86	23.79	X124	midgut	507	yes	water-1d	water-1d	2018-10-11	2018-10-11	7	N/A
X120	32.48	29.71	29.9	31.63	31.87	29.24	24.48	37.21	27.51	26.41	30.78	22.73	X120	midgut	507	yes	sfgc-1d	1d	2018-10-11	2018-10-11	3	N/A
X22	31.25	33.22	31.17	32.93	31.64	29.41	27.39	33.89	27.15	30.21	40	25.26	X22	midgut	507	yes	fungus	fungus	2018-10-10	21/7	1	high
X182	31.26	28.04	28.89	28.72	28.64	29.94	20.91	32.04	23.48	NA	40	21.32	X182	midgut	507	no	sfgc-antib	antib	N/A	2018-04-11	15	N/A
X118	32.91	29.57	30.19	31.33	38.5	30.91	24.12	33.87	26.9	27.36	35.46	22.67	X118	midgut	507	yes	sfgc	7d	2018-10-11	2018-10-11	1	N/A
X196	31.72	30.66	29.61	24.41	26.52	31.53	29.88	40	26.58	26.95	31.03	23.96	X196	midgut	507	N/A	water-1d	water-1d	2018-10-11	2018-10-11	7	N/A
X190	31.85	29.35	30.28	27.97	29.61	31.75	40	40	26.84	26.95	35.57	22.33	X190	midgut	507	N/A	sfgc	7d	2018-10-11	2018-10-11	1	N/A
X110	31.2	27.77	28.7	26.64	32.5	32.85	35.98	34.23	NA	NA	40	21.41	X110	midgut	507	no	sfgc-antib	antib	N/A	2018-04-11	15	N/A
X7	30.81	30.57	30.38	25.12	32.02	32.91	34.01	34.34	27.53	30.03	40	23.96	X7	midgut	507	yes	fungus	fungus	23-26sep	21/7	1	high
X192	32.89	29.55	30.32	35.69	35.24	40	40	37.83	27.65	26.52	30.7	22.81	X192	midgut	507	yes	sfgc-1d	1d	2018-10-11	2018-10-11	3	N/A
