# Supplementary material for: Reconstructing the functions of endosymbiotic Mollicutes in fungus-growing ants
Source: eLife. 2018 Nov 20;7:e39209. doi: 10.7554/eLife.39209 (PMC6245734; doi:10.7554/eLife.39209)
Supplement: Figure 4—figure supplement 1—source data 1. — From left to right: the mean Ct values generated for the four transporter genes using qPCR, the EntAcro-ftsZ gene used for normalization, the ant colony, and the tissue the RNA material was extracted from. [file elife-39209-fig4-figsupp1-data1.xlsx]

## Sheet: Sheet1
Sample	arginine	chitin	citrate	glycerol	ftsZ	colony	tissue
sample 1	32.21	31.26	31.245	29.77	31	150	fd
sample 2	30.53	31.74	29.46	28.62	29.38	150	mfb
sample 3	33.71	32.18	32.98	30.47	31.62	331	fd
sample 4	30.255	29.06	28.65	26.71	29.255	331	mfb
sample 5	31.265	32.985	34.115	31.8	33.07	360	fd
sample 6	34.02	33.43	34.025	30.61	33.47	360	mfb
sample 7	33.52	33	33.505	33.11	33.325	507	fd
sample 8	31.98	33.005	33.23	31.6	33.135	old.150	fd
sample 9	35.68	33.29	31.91	30.87	33.11	old.150	mfb
sample 10	29.12	29.525	28.12	28.97	29.495	old.507	fd
