# Supplementary material for: Reconstructing the functions of endosymbiotic Mollicutes in fungus-growing ants
Source: eLife. 2018 Nov 20;7:e39209. doi: 10.7554/eLife.39209 (PMC6245734; doi:10.7554/eLife.39209)
Supplement: Supplementary file 1. — Following the assembly, contigs were separated into phylogenetic bins, which are presented in each column. (A) Sequencing statistics, annotation and completeness assessment using the BUSCO orthologs. (B) Total numbers of predicted coding sequences (CDS) that gave top matches with different bacterial classes for EntAcro1. (C) Comparable data for the EntAcro10 bins. In both data sets, ‘A’ bins were the ones that contained contigs with clear similarities to Mollicutes, while ‘B’ bins mostly represented sparse contaminants, and the ‘C’ bin (only EntAcro1) contained sequences that belonged to bacteriophages of the family Microviridae (see text for details). Following the results of the BUSCO analysis, we examined the complete genome sequence of the M. florum symbiont associated with plants (Baby et al., 2013) using the same software, which gave the same numbers of genes as for EntAcro1. These results suggested that our ‘A’ bins represent proper draft genomes of single EntAcro1 and EntAcro10 strains. [file elife-39209-supp1.xlsx]

## Sheet: Sheet1
A: Genome statistics
Bin name	EntAcro1A	EntAcro1B	EntAcro1C	EntAcro10A	EntAcro10B
Assembled sequences
Sequence size	866917	33647	14745	838573	252679
Number of contigs	16	19	12	13	19
GC content (%)	1 day, 9:07:00	1 day, 7:07:00	39	1 day, 1:05:00	1 day, 14:02:00
Shortest contig size	991	273	392	1112	363
Median sequence size	45889	761	704	56459	3384
Mean sequence size	54182.3	73 days, 18:09:00	51 days, 4:08:00	64505.6	13298.9
Longest contig size	132495	15573	4356	159787	99784
N50 value	102281	5306	3453	122766	43009
L50 value	4	2	2	3	2
RAST Annotation
Number of Subsystems	152	0	1	141	17
Number of Coding Sequences	758	67	35	776	244
Number of RNAs	35	0	0	29	16
Possibly missing genes:	5	-	-	2	11
Cofactors, Vitamins, Prosthetic Groups, Pigments	42	0	0	46	1
Cell Wall and Capsule	4	0	0	2	0
Virulence, Disease and Defense	16	0	0	23	0
Potassium metabolism	6	0	0	2	0
Photosynthesis	0	0	0	0	0
Miscellaneous	1	0	0	1	1
Phages, Prophages, Transposable elements, Plasmids	0	0	5	0	0
Membrane Transport	19	0	0	13	0
Iron acquisition and metabolism	0	0	0	0	0
RNA Metabolism	50	0	0	47	0
Nucleosides and Nucleotides	27	0	0	28	0
Protein Metabolism	137	0	0	134	11
Cell Division and Cell Cycle	11	0	0	15	0
Motility and Chemotaxis	0	0	0	0	0
Regulation and Cell signaling	3	0	0	2	0
Secondary Metabolism	0	0	0	0	0
DNA Metabolism	45	0	0	39	3
Fatty Acids, Lipids, and Isoprenoids	12	0	0	3	0
Nitrogen Metabolism	0	0	0	0	0
Dormancy and Sporulation	1	0	0	1	0
Respiration	8	0	0	3	0
Stress Response	10	0	0	4	0
Metabolism of Aromatic Compounds	0	0	0	0	0
Amino Acids and Derivatives	21	0	0	20	3
Sulfur Metabolism	2	0	0	1	0
Phosphorus Metabolism	11	0	0	5	0
Carbohydrates	46	0	0	49	1
Completeness assesment (BUSCO)
Complete BUSCOs	39	0	0	37	3
Complete and single-copy BUSCOs	38	0	0	36	2
Complete and duplicated BUSCOs	1	0	0	1	1
Fragmented BUSCOs	0	0	0	0	0
Missing BUSCOs	1	40	40	3	40
Total BUSCO groups searched	40	40	40	40	40
B: Homologies with Uniref100 database of EntAcro1 bins
Bin name	EntAcro1A	EntAcro1B	EntAcro1C	EntAcro10A	EntAcro10B
Mollicutes	523	1
Clostridium	2
Firmicutes	2
Listeria	2
Listeriaceae	2
Staphylococcus	4
Thermus phage		2
uncultured Gokushovirinae			2
uncultured bacterium			2
other	9	1
Total	544	4	4
C: Homologies with Uniref100 database of EntAcro10 bins
Bin name	EntAcro1A	EntAcro1B	EntAcro1C	EntAcro10A	EntAcro10B
Mollicutes				416
Clostridiales				11
Bacillus				10
Lactobacillus				4
Geobacillus				2
Firmicutes				3
Paenibacillus				2
Thermotoga				2
Enterococcus				2
Erysipelothrix				2
Gemella cuniculi				2
Parcubacteria					43
uncultured bacterium					23
Candidatus Paceibacter normanii					24
Atta					4
Solenopsis					5
marine sediment metagenome					6
SAR116 cluster alpha proteobacterium HIMB100					2
Methanotorris					2
other				37	25
Total				493	134
