# Supplementary material for: Reconstructing the functions of endosymbiotic Mollicutes in fungus-growing ants
Source: eLife. 2018 Nov 20;7:e39209. doi: 10.7554/eLife.39209 (PMC6245734; doi:10.7554/eLife.39209)
Supplement: Supplementary file 2. — Genome names are presented at the top of each column with the same identifiers as in the ensembly database (http://bacteria.ensembl.org/info/website/ftp/index.html). NCBI accession numbers are given for all ortholog genes (rows) except for EntAcro1 and EntAcro10 where we used the RAST annotation identifiers. [file elife-39209-supp2.xlsx]

## Sheet: Table_S2
EntAcro1	EntAcro10	Acholeplasma brassicae	Acholeplasma laidlawii pg 8a	Acholeplasma oculi	Candidatus hepatoplasma crinochetorum	Candidatus hepatoplasma crinochetorum	Candidatus phytoplasma australiense	Mesoplasma florum l1	Mesoplasma florum w37	Mycoplasma agalactiae 14628	Mycoplasma agalactiae pg2	Mycoplasma arginini 7264	Mycoplasma auris 15026	Mycoplasma bovigenitalium 51080	Mycoplasma bovis pg45	Mycoplasma bovoculi m165 69	Mycoplasma canis ufg4	Mycoplasma capricolum subsp capricolum 14232	Mycoplasma capricolum subsp capripneumoniae	Mycoplasma capricolum subsp capripneumoniae 87001	Mycoplasma capricolum subsp capripneumoniae 99108	Mycoplasma conjunctivae	Mycoplasma crocodyli mp145	Mycoplasma cynos c142	Mycoplasma fermentans jer	Mycoplasma fermentans m64	Mycoplasma gallisepticum str r high	Mycoplasma gallisepticum wi01 2001 043 13 2p	Mycoplasma haemocanis str illinois	Mycoplasma hyopneumoniae 7448	Mycoplasma hyosynoviae	Mycoplasma iowae 695	Mycoplasma iowae dk cpa	Mycoplasma mobile 163k	Mycoplasma mycoides subsp capri lc str 95010	Mycoplasma mycoides subsp capri pg3	Mycoplasma mycoides subsp mycoides sc str gladysdale	Mycoplasma mycoides subsp mycoides sc str pg1	Mycoplasma parvum str indiana	Mycoplasma penetrans hf 2	Mycoplasma pneumoniae fh	Mycoplasma putrefaciens ks1	Mycoplasma putrefaciens mput9231	Mycoplasma yeatsii 13926	Mycoplasma yeatsii gm274b	Spiroplasma apis b31	Spiroplasma atrichopogonis	Spiroplasma chrysopicola df 1	Spiroplasma culicicola aes 1
169629.peg.100	171429.peg.410	CCV65279	ABX80738	CDR31418	CRX36875	AHK22430	CAM11896	AAT75504	AGY41220	EIN15469	CAL59220	ENY69412	ENY68859	ENY70107	ADR24772	AHH45322	EIE42388	KEZ18174	CEA12138	AJK51712	KEY84698	CAT04843	ADE20030	CCP23787	ADN69203	ADV34734	ADC30847	AFP79244	AEW45913	AAZ53544	KDE45138	EGZ31603	KFB07366	AAT27745	CBW54401	EXU60687	ADK69688	CAE77341	AGX88772	BAC44780	ADK86745	AEM68562	AGJ90976	EOA07139	AJM72122	AHB36749	AKM52866	AGM24803	AHI53284
169629.peg.103	171429.peg.414	CCV65276	ABX80734	CDR31421	CRX36878	AHK22433	CAM11900	AAT75500	AGY41216	EIN15473	CAL59223	ENY69416	ENY68856	ENY70111	ADR24959	AHH45326	EIE42392	KEZ18178	CEA12142	AJK51716	KEY84694	CAT04840	ADE19930	CCP23782	ADN69207	ADV34738	ADC30253	AFP78761	AEW45918	AAZ53548	KDE45141	EGZ31607	KFB07370	AAT27741	CBW54405	EXU60683	ADK69340	CAE77343	AGX89078	BAC44783	ADK87047	AEM68558	AGJ90980	EOA07135	AJM72126	AHB36753	AKM52864	AGM24800	AHI53288
169629.peg.104	171429.peg.415	CCV65275	ABX80733	CDR31422	CRX36879	AHK22434	CAM11901	AAT75498	AGY41214	EIN15474	CAL59224	ENY69417	ENY68855	ENY70112	ADR25097	AHH45327	EIE42393	KEZ18179	CEA12143	AJK51717	KEY84693	CAT04839	ADE19924	CCP23781	ADN69208	ADV34739	ADC30252	AFP78760	AEW45919	AAZ53549	KDE45142	EGZ31608	KFB07371	AAT27740	CBW54406	EXU60682	ADK69562	CAE77344	AGX89079	BAC44784	ADK87083	AEM68556	AGJ90982	EOA07133	AJM72128	AHB36754	AKM52863	AGM24799	AHI53289
169629.peg.105	171429.peg.416	CCV65274	ABX80732	CDR31423	CRX36939	AHK22497	CAM11902	AAT75497	AGY41213	EIN15271	CAL59227	ENY69418	ENY68854	ENY68796	ADR25312	AHH45328	EIE41475	KEZ18180	CEA12144	AJK51718	KEY84692	CAT04838	ADE19593	CCP23926	ADN69124	ADV34647	ADC30251	AFP78759	AEW45920	AAZ53550	KDE45143	EGZ31609	KFB07372	AAT27739	CBW54407	EXU60681	ADK69057	CAE77345	AGX88773	BAC44785	ADK86710	AEM68555	AGJ90983	EOA07132	AJM72129	AHB36755	AKM52862	AGM24798	AHI53290
169629.peg.106	171429.peg.417	CCV65272	ABX80730	CDR31425	CRX36940	AHK22498	CAM11904	AAT75496	AGY41212	EIN15272	CAL59228	ENY69419	ENY68853	ENY68795	ADR24851	AHH45329	EIE41474	KEZ18181	CEA12145	AJK51719	KEY84691	CAT04837	ADE19663	CCP23925	ADN69125	ADV34648	ADC30250	AFP78758	AEW45921	AAZ53551	KDE45144	EGZ31610	KFB07373	AAT27738	CBW54408	EXU60680	ADK69415	CAE77346	AGX88774	BAC44786	ADK86962	AEM68554	AGJ90984	EOA07131	AJM72130	AHB36756	AKM52861	AGM24797	AHI53291
169629.peg.107	171429.peg.418	CCV65271	ABX80729	CDR31426	CRX36941	AHK22499	CAM11905	AAT75495	AGY41211	EIN15273	CAL59229	ENY69420	ENY68852	ENY68794	ADR25104	AHH45330	EIE41473	KEZ18182	CEA12146	AJK51720	KEY84690	CAT04836	ADE19952	CCP23924	ADN69126	ADV34649	ADC30249	AFP78757	AEW45922	AAZ53552	KDE45145	EGZ31611	KFB07374	AAT27737	CBW54409	EXU60679	ADK70063	CAE77347	AGX89081	BAC44787	ADK86776	AEM68553	AGJ90985	EOA07130	AJM72131	AHB36757	AKM52860	AGM24796	AHI53292
169629.peg.108	171429.peg.419	CCV65270	ABX80728	CDR31427	CRX36942	AHK22500	CAM11906	AAT75494	AGY41210	EIN15274	CAL59230	ENY69421	ENY68851	ENY68793	ADR24706	AHH45331	EIE41472	KEZ18183	CEA12147	AJK51721	KEY84689	CAT04835	ADE19378	CCP23923	ADN69127	ADV34650	ADC30248	AFP78756	AEW45923	AAZ53553	KDE45146	EGZ31612	KFB07375	AAT27736	CBW54410	EXU60678	ADK69899	CAE77348	AGX88775	BAC44788	ADK87044	AEM68552	AGJ90986	EOA07129	AJM72132	AHB36758	AKM52859	AGM24795	AHI53293
169629.peg.109	171429.peg.420	CCV65269	ABX80727	CDR31428	CRX36943	AHK22501	CAM11907	AAT75493	AGY41209	EIN15275	CAL59231	ENY69422	ENY68850	ENY68792	ADR24798	AHH45332	EIE41471	KEZ18184	CEA12148	AJK51722	KEY84688	CAT04834	ADE19722	CCP23922	ADN69128	ADV34651	ADC30247	AFP78755	AEW45924	AAZ53554	KDE45147	EGZ31613	KFB07376	AAT27735	CBW54411	EXU60677	ADK69556	CAE77349	AGX88776	BAC44789	ADK87107	AEM68551	AGJ90987	EOA07128	AJM72133	AHB36759	AKM52858	AGM24794	AHI53294
169629.peg.111	171429.peg.422	CCV65268	ABX80725	CDR31430	CRX36945	AHK22503	CAM11909	AAT75491	AGY41207	EIN15277	CAL59233	ENY69424	ENY68848	ENY68790	ADR24862	AHH45334	EIE41469	KEZ18186	CEA12150	AJK51724	KEY84686	CAT04833	ADE19542	CCP23920	ADN69130	ADV34653	ADC30245	AFP78753	AEW45926	AAZ53556	KDE45148	EGZ31615	KFB07378	AAT27733	CBW54413	EXU60675	ADK69146	CAE77350	AGX88777	BAC44791	ADK86675	AEM68549	AGJ90989	EOA07126	AJM72135	AHB36761	AKM52856	AGM24792	AHI53296
169629.peg.112	171429.peg.423	CCV65267	ABX80724	CDR31431	CRX36946	AHK22504	CAM11910	AAT75490	AGY41206	EIN15278	CAL59234	ENY69425	ENY68847	ENY68789	ADR25277	AHH45335	EIE41468	KEZ18187	CEA12151	AJK51725	KEY84685	CAT04832	ADE19597	CCP23919	ADN69131	ADV34654	ADC30244	AFP78752	AEW45927	AAZ53557	KDE45149	EGZ31616	KFB07379	AAT27732	CBW54414	EXU60674	ADK69612	CAE77352	AGX89083	BAC44792	ADK86742	AEM68548	AGJ90990	EOA07125	AJM72136	AHB36762	AKM52855	AGM24791	AHI53297
169629.peg.113	171429.peg.424	CCV65266	ABX80723	CDR31432	CRX36947	AHK22505	CAM11911	AAT75489	AGY41205	EIN15279	CAL59235	ENY69426	ENY68846	ENY68788	ADR25188	AHH45336	EIE41467	KEZ18188	CEA12152	AJK51726	KEY84684	CAT04831	ADE19360	CCP23918	ADN69132	ADV34655	ADC30243	AFP78751	AEW45928	AAZ53558	KDE45150	EGZ31617	KFB07380	AAT27731	CBW54415	EXU60673	ADK69248	CAE77353	AGX88778	BAC44793	ADK87143	AEM68547	AGJ90991	EOA07124	AJM72137	AHB36763	AKM52854	AGM24790	AHI53298
169629.peg.114	171429.peg.425	CCV65265	ABX80722	CDR31433	CRX36948	AHK22506	CAM11912	AAT75488	AGY41204	EIN15280	CAL59236	ENY69427	ENY68845	ENY68787	ADR25118	AHH45337	EIE41466	KEZ18189	CEA12153	AJK51727	KEY84683	CAT04830	ADE19979	CCP23917	ADN69133	ADV34656	ADC30242	AFP78750	AEW45929	AAZ53559	KDE45151	EGZ31618	KFB07381	AAT27730	CBW54416	EXU60672	ADK69641	CAE77354	AGX88779	BAC44794	ADK87159	AEM68546	AGJ90992	EOA07123	AJM72138	AHB36764	AKM52853	AGM24789	AHI53299
169629.peg.116	171429.peg.427	CCV65263	ABX80720	CDR31435	CRX36950	AHK22508	CAM11914	AAT75486	AGY41202	EIN15282	CAL59238	ENY69429	ENY68843	ENY68785	ADR24998	AHH45339	EIE41464	KEZ18191	CEA12155	AJK51729	KEY84681	CAT04828	ADE19705	CCP23915	ADN69135	ADV34658	ADC30240	AFP78748	AEW45931	AAZ53561	KDE45153	EGZ31620	KFB07383	AAT27728	CBW54418	EXU60670	ADK69779	CAE77356	AGX88780	BAC44797	ADK87106	AEM68544	AGJ90994	EOA07121	AJM72140	AHB36766	AKM52851	AGM24787	AHI53301
169629.peg.117	171429.peg.428	CCV65262	ABX80719	CDR31436	CRX36951	AHK22509	CAM11915	AAT75485	AGY41201	EIN15283	CAL59239	ENY69430	ENY68842	ENY68784	ADR24878	AHH45340	EIE41463	KEZ18192	CEA12156	AJK51730	KEY84680	CAT04827	ADE19598	CCP23914	ADN69136	ADV34659	ADC30239	AFP78747	AEW45932	AAZ53562	KDE45154	EGZ31621	KFB07384	AAT27727	CBW54419	EXU60669	ADK69949	CAE77357	AGX88781	BAC44795	ADK86863	AEM68543	AGJ90995	EOA07120	AJM72141	AHB36767	AKM52850	AGM24786	AHI53302
169629.peg.119	171429.peg.430	CCV65260	ABX80717	CDR31438	CRX36953	AHK22511	CAM11917	AAT75483	AGY41199	EIN15285	CAL59241	ENY69432	ENY68840	ENY68782	ADR24868	AHH45342	EIE41461	KEZ18194	CEA12158	AJK51732	KEY84678	CAT04825	ADE19632	CCP23912	ADN69138	ADV34661	ADC30237	AFP78745	AEW45934	AAZ53564	KDE45156	EGZ31623	KFB07386	AAT27725	CBW54421	EXU60667	ADK69775	CAE77359	AGX89085	BAC44799	ADK87264	AEM68541	AGJ90997	EOA07118	AJM72143	AHB36769	AKM52848	AGM24784	AHI53304
169629.peg.120	171429.peg.431	CCV65259	ABX80716	CDR31439	CRX36954	AHK22512	CAM11918	AAT75482	AGY41198	EIN15286	CAL59242	ENY69433	ENY68839	ENY68781	ADR25306	AHH45343	EIE41460	KEZ18195	CEA12159	AJK51733	KEY84677	CAT04824	ADE19685	CCP23911	ADN69139	ADV34662	ADC30236	AFP78744	AEW45935	AAZ53565	KDE45157	EGZ31624	KFB07387	AAT27724	CBW54422	EXU60666	ADK69401	CAE77360	AGX89086	BAC44800	ADK87182	AEM68540	AGJ90998	EOA07117	AJM72144	AHB36770	AKM52847	AGM24783	AHI53305
169629.peg.121	171429.peg.432	CCV65258	ABX80715	CDR31440	CRX36955	AHK22513	CAM11919	AAT75481	AGY41197	EIN15287	CAL59243	ENY69434	ENY68838	ENY68780	ADR24945	AHH45344	EIE41459	KEZ18196	CEA12160	AJK51734	KEY84676	CAT04823	ADE19415	CCP23910	ADN69140	ADV34663	ADC30235	AFP78743	AEW45936	AAZ53566	KDE45158	EGZ31625	KFB07388	AAT27723	CBW54423	EXU60665	ADK69588	CAE77361	AGX89088	BAC44801	ADK86872	AEM68539	AGJ90999	EOA07116	AJM72145	AHB36771	AKM52846	AGM24782	AHI53306
169629.peg.122	171429.peg.433	CCV65257	ABX80714	CDR31441	CRX36956	AHK22514	CAM11920	AAT75480	AGY41196	EIN15288	CAL59244	ENY69435	ENY68837	ENY68779	ADR24718	AHH45345	EIE41458	KEZ18197	CEA12161	AJK51735	KEY84675	CAT04822	ADE19817	CCP23909	ADN69141	ADV34664	ADC30234	AFP78742	AEW45937	AAZ53567	KDE45159	EGZ31626	KFB07389	AAT27722	CBW54424	EXU60664	ADK69276	CAE77362	AGX89089	BAC44802	ADK87003	AEM68538	AGJ91000	EOA07115	AJM72146	AHB36772	AKM52845	AGM24781	AHI53307
169629.peg.123	171429.peg.434	CCV65256	ABX80713	CDR31442	CRX36957	AHK22515	CAM11921	AAT75479	AGY41195	EIN15289	CAL59245	ENY69436	ENY68836	ENY68778	ADR24885	AHH45346	EIE41457	KEZ18198	CEA12162	AJK51736	KEY84674	CAT04821	ADE19886	CCP23908	ADN69142	ADV34665	ADC30233	AFP78741	AEW45938	AAZ53568	KDE45160	EGZ31627	KFB07390	AAT27721	CBW54425	EXU60663	ADK69203	CAE77363	AGX88783	BAC44803	ADK86699	AEM68537	AGJ91001	EOA07114	AJM72147	AHB36773	AKM52844	AGM24780	AHI53308
169629.peg.16	171429.peg.364	CCV65658	ABX80969	CDR31165	CRX37024	AHK22581	CAM12161	AAT75594	AGY41310	EIN15013	CAL58902	ENY69658	ENY69382	ENY69610	ADR25137	AHH45122	EIE42376	KEZ18975	CEA11932	AJK51520	KEY84539	CAT04944	ADE19856	CCP23794	ADN68683	ADV34068	ADC30356	AFP78853	AEW44897	AAZ53385	KDE44905	EGZ30839	KFB07573	AAT27624	CBW54197	EXU60460	ADK69976	CAE77117	AGX88843	BAC44274	ADK86858	AEM68634	AGJ90903	EOA07009	AJM72003	AHB36657	AKM52702	AGM24687	AHI53166
169629.peg.160	171429.peg.49	CCV65542	ABX80881	CDR31279	CRX37029	AHK22586	CAM12049	AAT75584	AGY41300	EIN14926	CAL58795	ENY69766	ENY68551	ENY68904	ADR25216	AHH45138	EIE41492	KEZ18981	CEA11938	AJK51526	KEY84557	CAT05383	ADE19596	CCP23943	ADN69308	ADV34904	ADC30740	AFP79149	AEW44972	AAZ53497	KDE45580	EGZ30905	KFB07955	AAT27901	CBW54191	EXU60466	ADK69761	CAE77111	AGX89102	BAC44193	ADK86749	AEM68616	AGJ90923	EOA07003	AJM72009	AHB36679	AKM53390	AGM25346	AHI53188
169629.peg.18	171429.peg.362	CCV66033	ABX81498	CDR31079	CRX37233	AHK22217	CAM11973	AAT75596	AGY41312	EIN15294	CAL59251	ENY69701	ENY69312	ENY68993	ADR25168	AHH45382	EIE42473	KEZ18973	CEA11930	AJK51518	KEY84541	CAT05063	ADE19981	CCP23777	ADN69148	ADV34674	ADC30581	AFP79012	AEW44932	AAZ53817	KDE44731	EGZ31026	KFB07630	AAT28000	CBW54199	EXU60458	ADK70096	CAE77119	AGX89329	BAC44681	ADK87260	AEM68636	AGJ90901	EOA07011	AJM72001	AHB36655	AKM52704	AGM24689	AHI53164
169629.peg.181	171429.peg.72	CCV66402	ABX81808	CDR30363	CRX36925	AHK22481	CAM11845	AAT75935	AGY41691	EIN15322	CAL59286	ENY69925	ENY68655	ENY70119	ADR24981	AHH45213	EIE41893	KEZ18296	CEA12096	AJK51674	KEY84661	CAT04982	ADE19963	CCP24278	ADN68983	ADV34490	ADC30509	AFP78964	AEW45068	AAZ53856	KDE45307	EGZ31571	KFB07297	AAT27939	CBW54365	EXU60622	ADK70005	CAE77297	AGX88841	BAC44609	ADK86935	AEM68597	AGJ90943	EOA07035	AJM72031	AHB36695	AKM53447	AGM24712	AHI53210
169629.peg.211	171429.peg.767	CCV66389	ABX81799	CDR30368	CRX36894	AHK22450	CAM11423	AAT75944	AGY41700	EIN15304	CAL59261	ENY69912	ENY68721	ENY68936	ADR25230	AHH45123	EIE42421	KEZ20523	CEA11662	AJK51273	KEY84285	CAT04943	ADE19382	CCP24257	ADN68924	ADV34347	ADC30746	AFP79155	AEW44973	AAZ53939	KDE45227	EGZ31311	KFB07664	AAT27555	CBW53988	EXU60302	ADK69935	CAE76919	AGX88785	BAC44549	ADK87239	AEM68588	AGJ90952	EOA07170	AJM72093	AHB36707	AKM53378	AGM25340	AHI53222
169629.peg.215	171429.peg.764	CCV66374	ABX81784	CDR30383	CRX37206	AHK22190	CAM11880	AAT75945	AGY41701	EIN14810	CAL59430	ENY69966	ENY68747	ENY69501	ADR24720	AHH45417	EIE42452	KEZ18304	CEA12106	AJK51682	KEY84654	CAT04796	ADE19884	CCP23747	ADN68643	ADV34021	ADC30488	AFP78943	AEW44879	AAZ53440	KDE45766	EGZ31368	KFB07745	AAT28033	CBW54372	EXU60615	ADK69652	CAE77305	AGX88808	BAC44589	ADK87027	AEM68587	AGJ90953	EOA07167	AJM72095	AHB36712	AKM53470	AGM25437	AHI53229
169629.peg.255	171429.peg.371	CCV66065	ABX81021	CDR31115	CRX36968	AHK22526	CAM11395	AAT75860	AGY41598	EIN15253	CAL59389	ENY69761	ENY68546	ENY69600	ADR24774	AHH45573	EIE41751	KEZ17532	CEA12220	AJK51782	KEY84739	CAT05367	ADE19373	CCP24416	ADN68854	ADV34297	ADC30794	AFP79202	AEW45997	AAZ53958	KDE45224	EGZ31068	KFB07565	AAT27817	CBW54476	EXU60747	ADK69441	CAE77440	AGX89294	BAC44163	ADK87073	AEM68952	AGJ90565	EOA07077	AJM72052	AHB35993	AKM53343	AGM24882	AHI52541
169629.peg.276	171429.peg.209	CCV65536	ABX80875	CDR31285	CRX37321	AHK22306	CAM11866	AAT75758	AGY41489	EIN14893	CAL58765	ENY69704	ENY69315	ENY70156	ADR25361	AHH45073	EIE41823	KEZ19055	CEA11832	AJK51427	KEY84487	CAT05220	ADE19601	CCP24200	ADN68726	ADV34137	ADC30564	AFP78997	AEW45987	AAZ53647	KDE44734	EGZ31471	KFB07194	AAT27803	CBW54291	EXU60515	ADK69047	CAE77219	AGX89282	BAC44714	ADK86770	AEM68659	AGJ90878	EOA07393	AJM71702	AHB36602	AKM53236	AGM25236	AHI53134
169629.peg.30	171429.peg.504	CCV66346	ABX81753	CDR30410	CRX37299	AHK22284	CAM11850	AAT75913	AGY41670	EIN14873	CAL58744	ENY69661	ENY69385	ENY69453	ADR25143	AHH45569	EIE42459	KEZ20936	CEA11827	AJK51423	KEY84224	CAT05372	ADE20011	CCP23761	ADN69277	ADV34871	ADC30272	AFP78780	AEW44997	AAZ53900	KDE44908	EGZ31631	KFB07912	AAT27541	CBW54295	EXU60594	ADK70100	CAE77223	AGX89022	BAC44743	ADK86825	AEM68673	AGJ90864	EOA07407	AJM71717	AHB36120	AKM53302	AGM24905	AHI52636
169629.peg.306	171429.peg.505	CCV66343	ABX81748	CDR30415	CRX37300	AHK22285	CAM11849	AAT75643	AGY41361	EIN15258	CAL59394	ENY69662	ENY69386	ENY69455	ADR25146	AHH45568	EIE42466	KEZ20971	CEA11780	AJK51379	KEY84193	CAT05373	ADE19873	CCP23769	ADN69422	ADV35052	ADC30273	AFP78781	AEW44999	AAZ53899	KDE44909	EGZ31629	KFB07910	AAT27542	CBW54066	EXU60242	ADK69354	CAE76993	AGX89023	BAC44741	ADK87120	AEM68848	AGJ90766	EOA07369	AJM71688	AHB36555	AKM53300	AGM24907	AHI53087
169629.peg.307	171429.peg.506	CCV65533	ABX80873	CDR31287	CRX37302	AHK22287	CAM11875	AAT75645	AGY41363	EIN14891	CAL58763	ENY69663	ENY69387	ENY69058	ADR25071	AHH45567	EIE42467	KEZ20972	CEA11779	AJK51378	KEY84192	CAT05400	ADE19965	CCP23771	ADN69401	ADV35024	ADC30276	AFP78784	AEW45000	AAZ53898	KDE44910	EGZ31588	KFB07351	AAT27543	CBW54065	EXU60243	ADK69287	CAE76992	AGX89099	BAC44707	ADK86793	AEM68847	AGJ90765	EOA07368	AJM71689	AHB36552	AKM53297	AGM24910	AHI53084
169629.peg.31	171429.peg.179	CCV66347	ABX81754	CDR30409	CRX37298	AHK22283	CAM11851	AAT75914	AGY41671	EIN14872	CAL58743	ENY69660	ENY69384	ENY69454	ADR25047	AHH45570	EIE42458	KEZ20937	CEA11826	AJK51422	KEY84223	CAT05371	ADE19968	CCP23760	ADN69278	ADV34872	ADC30271	AFP78779	AEW44996	AAZ53901	KDE44907	EGZ31632	KFB07913	AAT27540	CBW54296	EXU60593	ADK69267	CAE77224	AGX89021	BAC44744	ADK86931	AEM68672	AGJ90865	EOA07408	AJM71716	AHB36119	AKM53303	AGM24904	AHI52635
169629.peg.312	171429.peg.642	CCV65630	ABX80942	CDR31189	CRX37305	AHK22290	CAM11942	AAT75652	AGY41375	EIN15261	CAL59397	ENY69546	ENY68871	ENY69831	ADR24939	AHH45159	EIE42142	KEZ20978	CEA11773	AJK51372	KEY84186	CAT05242	ADE19582	CCP24464	ADN68699	ADV34084	ADC30296	AFP78801	AEW45902	AAZ53947	KDE45542	EGZ31552	KFB07329	AAT27638	CBW54059	EXU60249	ADK69545	CAE76986	AGX89219	BAC43903	ADK86795	AEM68841	AGJ90759	EOA07362	AJM71695	AHB36237	AKM53400	AGM25361	AHI52740
169629.peg.313	171429.peg.641	CCV65631	ABX80943	CDR31188	CRX37306	AHK22291	CAM11943	AAT75730	AGY41460	EIN14809	CAL59429	ENY69547	ENY68870	ENY69505	ADR25243	AHH45158	EIE42199	KEZ20985	CEA11766	AJK51365	KEY84180	CAT05241	ADE19534	CCP24039	ADN68687	ADV34071	ADC30297	AFP78802	AEW45901	AAZ53946	KDE45543	EGZ31553	KFB07328	AAT27639	CBW54052	EXU60255	ADK69835	CAE76975	AGX89218	BAC43904	ADK86785	AEM68840	AGJ90758	EOA07423	AJM71751	AHB36238	AKM53263	AGM25175	AHI52741
169629.peg.318	171429.peg.228	CCV65916	ABX81423	CDR30989	CRX37310	AHK22295	CAM11828	AAT75641	AGY41359	EIN15036	CAL58927	ENY70080	ENY68584	ENY68988	ADR24830	AHH45239	EIE41491	KEZ20980	CEA11771	AJK51370	KEY84184	CAT04761	ADE20028	CCP23942	ADN69218	ADV34750	ADC30264	AFP78772	AEW44889	AAZ53480	KDE45763	EGZ31219	KFB07249	AAT27955	CBW54057	EXU60251	ADK69347	CAE76984	AGX88792	BAC44177	ADK86949	AEM68837	AGJ90755	EOA07573	AJM71877	AHB36246	AKM53247	AGM25166	AHI53049
169629.peg.34	171429.peg.181	CCV66348	ABX81755	CDR30408	CRX37297	AHK22282	CAM11852	AAT75918	AGY41674	EIN15062	CAL58958	ENY69723	ENY69121	ENY70014	ADR24747	AHH45424	EIE41827	KEZ20939	CEA11824	AJK51420	KEY84221	CAT04806	ADE19363	CCP24194	ADN69031	ADV34540	ADC30270	AFP78778	AEW45962	AAZ53433	KDE45530	EGZ31633	KFB07914	AAT27663	CBW54298	EXU60591	ADK70030	CAE77229	AGX89243	BAC44745	ADK86760	AEM68670	AGJ90867	EOA07410	AJM71714	AHB36116	AKM53213	AGM25215	AHI52631
169629.peg.35	171429.peg.182	CCV66349	ABX81756	CDR30407	CRX37296	AHK22281	CAM11853	AAT75919	AGY41675	EIN15061	CAL58957	ENY69724	ENY69120	ENY70013	ADR24789	AHH45425	EIE41828	KEZ20940	CEA11823	AJK51419	KEY84220	CAT04808	ADE19558	CCP24193	ADN69030	ADV34539	ADC30733	AFP79142	AEW45907	AAZ53432	KDE45529	EGZ31638	KFB07919	AAT27662	CBW54299	EXU60590	ADK69528	CAE77230	AGX88789	BAC44752	ADK87275	AEM68669	AGJ90868	EOA07411	AJM71713	AHB36115	AKM53214	AGM25216	AHI52630
169629.peg.38	171429.peg.316	CCV65928	ABX80986	CDR31144	CRX36854	AHK22407	CAM11926	AAT75798	AGY41528	EIN15297	CAL59254	ENY69275	ENY68821	ENY68943	ADR24802	AHH45126	EIE42408	KEZ19083	CEA11862	AJK51455	KEY84514	CAT04879	ADE19706	CCP24130	ADN69192	ADV34721	ADC30572	AFP79003	AEW45069	AAZ53507	KDE45765	EGZ31315	KFB07674	AAT27791	CBW54266	EXU60539	ADK69823	CAE77186	AGX89256	BAC44234	ADK87189	AEM68862	AGJ90780	EOA06975	AJM71980	AHB36102	AKM52962	AGM24928	AHI52625
169629.peg.388	171429.peg.709	CCV65038	ABX80662	CDR31506	CRX37149	AHK22135	CAM11944	AAT75433	AGY41148	EIN14827	CAL59447	ENY69808	ENY69239	ENY69258	ADR24806	AHH45194	EIE42435	KEZ20647	CEA11494	AJK51125	KEY84380	CAT04997	ADE19435	CCP24614	ADN69427	ADV35057	ADC30885	AFP79280	AEW44938	AAZ53578	KDE44894	EGZ31592	KFB07355	AAT28027	CBW54567	EXU60107	ADK69696	CAE77563	AGX89149	BAC43936	ADK86672	AEM68438	AGJ91100	EOA07284	AJM71571	AHB36828	AKM52813	AGM24752	AHI53393
169629.peg.398	171429.peg.701	CCV66723	ABX82022	CDR31542	CRX37136	AHK22703	CAM12009	AAT76037	AGY41798	EIN14886	CAL58757	ENY69772	ENY68557	ENY69245	ADR25378	AHH45593	EIE42422	KEZ19764	CEA12364	AJK51905	KEY84462	CAT05414	ADE19633	CCP24602	ADN69368	ADV34991	ADC30190	AFP78700	AEW46020	AAZ54038	KDE45586	EGZ31680	KFB07522	AAT28116	CBW54650	EXU60018	ADK69244	CAE77667	AGX89344	BAC44825	ADK86857	AEM69056	AGJ90464	EOA07204	AJM72226	AHB36844	AKM53596	AGM25593	AHI53410
169629.peg.40	171429.peg.318	CCV65930	ABX80984	CDR31146	CRX36856	AHK22409	CAM11928	AAT75800	AGY41530	EIN15298	CAL59255	ENY69276	ENY68820	ENY68942	ADR24759	AHH45127	EIE42409	KEZ19081	CEA11860	AJK51453	KEY84516	CAT04880	ADE19476	CCP24131	ADN69191	ADV34720	ADC30570	AFP79001	AEW45712	AAZ53506	KDE45764	EGZ31317	KFB07676	AAT27790	CBW54268	EXU60537	ADK69743	CAE77188	AGX89095	BAC44232	ADK86995	AEM68864	AGJ90782	EOA06973	AJM71982	AHB36100	AKM52960	AGM24926	AHI52623
169629.peg.43	171429.peg.51	CCV66048	ABX81514	CDR31100	CRX36857	AHK22410	CAM11840	AAT75458	AGY41176	EIN15359	CAL59083	ENY69586	ENY68500	ENY70235	ADR24758	AHH45589	EIE41433	KEZ20509	CEA11681	AJK51287	KEY84261	CAT05407	ADE19507	CCP23870	ADN69002	ADV34510	ADC30378	AFP78874	AEW45908	AAZ54030	KDE45595	EGZ30903	KFB07996	AAT27921	CBW53973	EXU60287	ADK70109	CAE76937	AGX89073	BAC44158	ADK87049	AEM68881	AGJ90629	EOA07603	AJM71896	AHB36094	AKM53163	AGM25000	AHI52620
169629.peg.457	171429.peg.27	CCV65313	ABX80769	CDR31386	CRX37055	AHK22612	CAM11833	AAT75443	AGY41161	EIN14865	CAL58737	ENY69730	ENY69114	ENY69401	ADR25150	AHH45511	EIE42170	KEZ20642	CEA11499	AJK51130	KEY84385	CAT04868	ADE19998	CCP24436	ADN69329	ADV34950	ADC30898	AFP79292	AEW44888	AAZ54003	KDE45707	EGZ31645	KFB07967	AAT27634	CBW54562	EXU60102	ADK69989	CAE77568	AGX89251	BAC43812	ADK86838	AEM68458	AGJ91080	EOA07247	AJM71605	AHB35878	AKM52792	AGM24732	AHI52372
169629.peg.461	171429.peg.4	CCV65320	ABX80777	CDR31379	CRX37050	AHK22607	CAM12004	AAT75447	AGY41165	EIN14870	CAL58741	ENY69572	ENY68514	ENY69406	ADR24963	AHH45516	EIE41878	KEZ20638	CEA11503	AJK51134	KEY84389	CAT04872	ADE19441	CCP24205	ADN69334	ADV34954	ADC30865	AFP79262	AEW44873	AAZ53999	KDE45734	EGZ31639	KFB07973	AAT27631	CBW54558	EXU60098	ADK70045	CAE77571	AGX88801	BAC44675	ADK87233	AEM68462	AGJ91076	EOA07243	AJM71609	AHB35883	AKM52795	AGM24737	AHI52377
169629.peg.462	171429.peg.731	CCV65322	ABX80792	CDR31365	CRX37049	AHK22606	CAM12003	AAT75966	AGY41720	EIN14907	CAL58778	ENY69906	ENY68736	ENY69093	ADR25314	AHH45164	EIE41799	KEZ20685	CEA11451	AJK51085	KEY84344	CAT04958	ADE19753	CCP24301	ADN69419	ADV35048	ADC30883	AFP79278	AEW45070	AAZ53827	KDE45535	EGZ30950	KFB07474	AAT27626	CBW54546	EXU60753	ADK69841	CAE77603	AGX88791	BAC43815	ADK86752	AEM68463	AGJ91075	EOA07342	AJM71611	AHB35885	AKM53508	AGM25521	AHI52379
169629.peg.465	171429.peg.138	CCV65325	ABX80795	CDR31362	CRX37046	AHK22603	CAM12000	AAT75959	AGY41713	EIN15151	CAL59318	ENY69279	ENY68817	ENY69618	ADR24715	AHH45044	EIE42128	KEZ20682	CEA11454	AJK51088	KEY84347	CAT05379	ADE19881	CCP23981	ADN69228	ADV34761	ADC30330	AFP78834	AEW45941	AAZ53981	KDE45077	EGZ31079	KFB07437	AAT28020	CBW54543	EXU60756	ADK69613	CAE77614	AGX89091	BAC44363	ADK86807	AEM68467	AGJ91071	EOA07336	AJM71617	AHB35888	AKM53558	AGM25560	AHI52384
169629.peg.480	171429.peg.551	CCV65737	ABX81556	CDR30606	CRX36885	AHK22440	CAM11949	AAT75625	AGY41343	EIN15069	CAL58965	ENY70086	ENY68758	ENY70217	ADR25283	AHH45422	EIE41901	KEZ18998	CEA11956	AJK51543	KEY84567	CAT04804	ADE19942	CCP24227	ADN68961	ADV34417	ADC30594	AFP79025	AEW45394	AAZ53435	KDE45311	EGZ31294	KFB07440	AAT27778	CBW54173	EXU60483	ADK69301	CAE77092	AGX88890	BAC44132	ADK87020	AEM68704	AGJ90833	EOA07472	AJM71800	AHB36539	AKM53295	AGM24913	AHI53070
169629.peg.490	171429.peg.161	CCV65938	ABX81154	CDR30748	CRX37214	AHK22197	CAM12035	AAT75763	AGY41494	EIN15338	CAL59061	ENY69622	ENY69356	ENY70011	ADR25354	AHH45311	EIE41763	KEZ19009	CEA11969	AJK51556	KEY84622	CAT05253	ADE19648	CCP24404	ADN68970	ADV34408	ADC30577	AFP79008	AEW45943	AAZ53890	KDE45296	EGZ31536	KFB07220	AAT27754	CBW54162	EXU60388	ADK69133	CAE77082	AGX89093	BAC44483	ADK86805	AEM68695	AGJ90842	EOA07482	AJM71790	AHB36214	AKM52993	AGM24960	AHI52728
169629.peg.493	171429.peg.576	CCV66024	ABX81491	CDR31072	CRX37009	AHK22567	CAM11971	AAT75766	AGY41498	EIN15110	CAL59006	ENY70005	ENY68687	ENY70229	ADR24807	AHH45240	EIE42134	KEZ19012	CEA11972	AJK51559	KEY84619	CAT05002	ADE19989	CCP23988	ADN69096	ADV34617	ADC30718	AFP79128	AEW44964	AAZ53795	KDE45755	EGZ31123	KFB07278	AAT28037	CBW54159	EXU60391	ADK69770	CAE77079	AGX88861	BAC43949	ADK87021	AEM68692	AGJ90845	EOA07484	AJM71787	AHB36204	AKM53170	AGM24994	AHI52719
169629.peg.495	171429.peg.196	CCV65312	ABX80768	CDR31387	CRX36977	AHK22535	CAM11939	AAT75769	AGY41501	EIN14794	CAL59414	ENY69945	ENY68706	ENY68774	ADR25225	AHH45415	EIE41441	KEZ19014	CEA11974	AJK51561	KEY84617	CAT04991	ADE20015	CCP23886	ADN69013	ADV34522	ADC30312	AFP78816	AEW45422	AAZ53776	KDE45642	EGZ31409	KFB07863	AAT27793	CBW54157	EXU60393	ADK70088	CAE77077	AGX89024	BAC44084	ADK87014	AEM68690	AGJ90847	EOA07486	AJM71785	AHB36202	AKM53003	AGM25268	AHI52717
169629.peg.497	171429.peg.293	CCV66241	ABX81177	CDR30771	CRX37244	AHK22224	CAM12100	AAT75771	AGY41504	EIN15365	CAL59115	ENY69581	ENY68505	ENY70231	ADR24703	AHH45356	EIE41429	KEZ19016	CEA11976	AJK51563	KEY84615	CAT04780	ADE19419	CCP23866	ADN69006	ADV34515	ADC30302	AFP78806	AEW44948	AAZ53798	KDE45592	EGZ31406	KFB07861	AAT27926	CBW54152	EXU60395	ADK69188	CAE77075	AGX89115	BAC44617	ADK87226	AEM68688	AGJ90849	EOA07488	AJM71783	AHB36200	AKM53176	AGM24983	AHI52715
169629.peg.501	171429.peg.280	CCV65726	ABX81166	CDR30759	CRX36904	AHK22460	CAM11891	AAT75776	AGY41509	EIN15302	CAL59259	ENY69624	ENY69358	ENY68938	ADR25203	AHH45118	EIE42192	KEZ20944	CEA11819	AJK51415	KEY84216	CAT04849	ADE19996	CCP24028	ADN68926	ADV34349	ADC30558	AFP78991	AEW44869	AAZ53387	KDE45526	EGZ30963	KFB07896	AAT27597	CBW54303	EXU60586	ADK69450	CAE77234	AGX88796	BAC43861	ADK86753	AEM68682	AGJ90855	EOA07494	AJM71777	AHB36195	AKM52763	AGM25408	AHI52710
169629.peg.507	171429.peg.315	CCV65927	ABX80987	CDR31143	CRX36824	AHK22370	CAM11925	AAT75880	AGY41618	EIN15456	CAL59207	ENY69231	ENY68892	ENY70127	ADR25268	AHH45082	EIE41864	KEZ19024	CEA11988	AJK51574	KEY84609	CAT05352	ADE19868	CCP24106	ADN68997	ADV34505	ADC30656	AFP79073	AEW45899	AAZ53418	KDE45084	EGZ31532	KFB07216	AAT27908	CBW54142	EXU60404	ADK69189	CAE77067	AGX89216	BAC43984	ADK87162	AEM68734	AGJ90803	EOA07453	AJM71819	AHB36184	AKM53013	AGM25138	AHI52701
169629.peg.516	171429.peg.262	CCV65653	ABX80959	CDR31173	CRX37293	AHK22278	CAM11969	AAT75896	AGY41634	EIN14915	CAL58785	ENY70082	ENY68761	ENY69491	ADR25343	AHH45148	EIE41395	KEZ19032	CEA11999	AJK51585	KEY84602	CAT05268	ADE19943	CCP24555	ADN68751	ADV34162	ADC30839	AFP79236	AEW45974	AAZ53464	KDE44696	EGZ31336	KFB07306	AAT27605	CBW54132	EXU60414	ADK69731	CAE77057	AGX89028	BAC43843	ADK86968	AEM68785	AGJ90684	EOA07550	AJM71853	AHB36167	AKM53420	AGM24826	AHI52680
169629.peg.544	171429.peg.492	CCV66021	ABX81487	CDR31068	CRX37222	AHK22206	CAM12114	AAT75556	AGY41272	EIN14804	CAL59424	ENY69941	ENY68702	ENY69105	ADR25159	AHH45508	EIE41377	KEZ19047	CEA12013	AJK51599	KEY84588	CAT04923	ADE19518	CCP24570	ADN68760	ADV34173	ADC30343	AFP78842	AEW45967	AAZ53447	KDE45633	EGZ31422	KFB07942	AAT27969	CBW54115	EXU60431	ADK69873	CAE77040	AGX89032	BAC44020	ADK87018	AEM68776	AGJ90674	EOA07539	AJM71864	AHB36149	AKM52923	AGM24877	AHI52661
169629.peg.549	171429.peg.170	CCV65222	ABX80685	CDR31483	CRX37209	AHK22193	CAM11936	AAT75902	AGY41657	EIN15003	CAL58892	ENY70002	ENY68683	ENY69504	ADR24783	AHH45027	EIE41733	KEZ19051	CEA12017	AJK51603	KEY84584	CAT05392	ADE19849	CCP24539	ADN69411	ADV35039	ADC30474	AFP78929	AEW45389	AAZ53966	KDE45753	EGZ31101	KFB08018	AAT28007	CBW54111	EXU60435	ADK69653	CAE77036	AGX88886	BAC44230	ADK86747	AEM68769	AGJ90668	EOA07503	AJM71768	AHB36142	AKM52988	AGM24955	AHI52654
169629.peg.574	171429.peg.482	CCV65642	ABX80952	CDR31180	CRX37272	AHK22256	CAM11885	AAT75413	AGY41128	EIN15075	CAL58971	ENY69842	ENY68601	ENY69598	ADR24794	AHH45277	EIE41741	KEZ20249	CEA11421	AJK51054	KEY84428	CAT05261	ADE19994	CCP24008	ADN68857	ADV34300	ADC30213	AFP78721	AEW44924	AAZ53463	KDE45353	EGZ30808	KFB07457	AAT27572	CBW53815	EXU60783	ADK69199	CAE76741	AGX88867	BAC44337	ADK87241	AEM68493	AGJ91046	EOA07312	AJM71644	AHB35905	AKM53444	AGM24713	AHI52406
169629.peg.608	171429.peg.74	CCV66718	ABX82018	CDR31537	CRX37190	AHK22174	CAM11361	AAT75838	AGY41578	EIN15104	CAL59000	ENY69642	ENY69374	ENY70021	ADR24965	AHH45165	EIE41915	KEZ17041	CEA12306	AJK51854	KEY84774	CAT04959	ADE19951	CCP24176	ADN69039	ADV34548	ADC30438	AFP78910	AEW44946	AAZ53770	KDE44891	EGZ31061	KFB07560	AAT27993	CBW53795	EXU60088	ADK69924	CAE76732	AGX89119	BAC44194	ADK86778	AEM68974	AGJ90543	EOA07343	AJM71664	AHB35940	AKM52885	AGM24817	AHI52449
169629.peg.61	171429.peg.213	CCV65891	ABX81455	CDR31020	CRX36897	AHK22453	CAM11432	AAT75547	AGY41263	EIN15425	CAL59175	ENY69784	ENY68577	ENY70150	ADR25356	AHH45137	EIE41416	KEZ20560	CEA11622	AJK51234	KEY84309	CAT05384	ADE19914	CCP23853	ADN68931	ADV34356	ADC30562	AFP78995	AEW44962	AAZ53498	KDE44724	EGZ31098	KFB08015	AAT28113	CBW53923	EXU60339	ADK69673	CAE76866	AGX88863	BAC44705	ADK87005	AEM68898	AGJ90614	EOA07587	AJM71911	AHB36079	AKM53195	AGM25194	AHI52603
169629.peg.616	171429.peg.585	CCV66618	ABX81940	CDR30119	CRX37105	AHK22667	CAM12104	AAT75516	AGY41232	EIN15084	CAL58980	ENY70045	ENY68667	ENY70117	ADR24731	AHH45502	EIE42446	KEZ18210	CEA12177	AJK51748	KEY84720	CAT05172	ADE19918	CCP23740	ADN68979	ADV34485	ADC30918	AFP79308	AEW44947	AAZ53640	KDE45738	EGZ31226	KFB07254	AAT27681	CBW54442	EXU60649	ADK69142	CAE77382	AGX89116	BAC43975	ADK87023	AEM68966	AGJ90551	EOA07381	AJM71676	AHB35956	AKM53491	AGM25461	AHI52469
169629.peg.643	171429.peg.740	CCV65332	ABX80814	CDR31351	CRX37057	AHK22614	CAM11994	AAT75978	AGY41731	EIN15122	CAL59018	ENY69922	ENY68711	ENY70190	ADR25346	AHH45310	EIE41390	KEZ20596	CEA11549	AJK51178	KEY84342	CAT05252	ADE19347	CCP24560	ADN68815	ADV34259	ADC30425	AFP78897	AEW45976	AAZ53889	KDE45310	EGZ30937	KFB07485	AAT27710	CBW53871	EXU60195	ADK69235	CAE76805	AGX89258	BAC43822	ADK86917	AEM69004	AGJ90513	EOA07257	AJM71595	AHB36792	AKM52664	AGM24645	AHI53345
169629.peg.645	171429.peg.738	CCV65330	ABX80812	CDR31353	CRX37174	AHK22158	CAM11996	AAT75980	AGY41733	EIN15329	CAL59293	ENY69222	ENY68900	ENY69047	ADR24891	AHH45550	EIE41360	KEZ20598	CEA11547	AJK51176	KEY84340	CAT04900	ADE19763	CCP24595	ADN69220	ADV34752	ADC30744	AFP79153	AEW44907	AAZ53453	KDE45689	EGZ30939	KFB07483	AAT27854	CBW53869	EXU60197	ADK69633	CAE76803	AGX88769	BAC43820	ADK87185	AEM69006	AGJ90511	EOA07259	AJM71593	AHB36794	AKM52662	AGM24643	AHI53347
169629.peg.646	171429.peg.737	CCV65329	ABX80811	CDR31354	CRX37173	AHK22157	CAM11997	AAT75981	AGY41734	EIN15330	CAL59294	ENY69223	ENY68899	ENY69046	ADR24788	AHH45551	EIE41361	KEZ20599	CEA11546	AJK51175	KEY84339	CAT04899	ADE19670	CCP24597	ADN69219	ADV34751	ADC30745	AFP79154	AEW44906	AAZ53454	KDE45690	EGZ30940	KFB07482	AAT27855	CBW53868	EXU60198	ADK69130	CAE76802	AGX88770	BAC43819	ADK87065	AEM69007	AGJ90510	EOA07260	AJM71592	AHB36795	AKM52661	AGM24642	AHI53348
169629.peg.661	171429.peg.672	CCV65237	ABX80699	CDR31458	CRX37068	AHK22626	CAM12048	AAT75994	AGY41747	EIN15303	CAL59260	ENY69270	ENY68826	ENY68937	ADR25166	AHH45407	EIE42420	KEZ20610	CEA11535	AJK51164	KEY84328	CAT05164	ADE19758	CCP24256	ADN68925	ADV34348	ADC30319	AFP78823	AEW45954	AAZ53823	KDE45775	EGZ31078	KFB07436	AAT27614	CBW53857	EXU60209	ADK69640	CAE76791	AGX89332	BAC43854	ADK86703	AEM69019	AGJ90498	EOA07172	AJM72187	AHB36809	AKM52641	AGM24617	AHI53371
169629.peg.662	171429.peg.463	CCV66664	ABX81986	CDR31520	CRX37069	AHK22627	CAM11846	AAT76000	AGY41748	EIN14905	CAL58776	ENY69727	ENY69117	ENY69456	ADR25179	AHH45114	EIE42167	KEZ20616	CEA11530	AJK51159	KEY84156	CAT04853	ADE19675	CCP24439	ADN68779	ADV34193	ADC30880	AFP79275	AEW44911	AAZ53391	KDE45741	EGZ31674	KFB07518	AAT27612	CBW53852	EXU60212	ADK70008	CAE76786	AGX89051	BAC44819	ADK86662	AEM69020	AGJ90497	EOA07171	AJM72188	AHB36811	AKM53576	AGM25574	AHI53374
169629.peg.717	171429.peg.202	CCV66038	ABX81505	CDR31090	CRX36978	AHK22536	CAM11933	AAT75727	AGY41457	EIN15004	CAL58893	ENY69885	ENY68610	ENY69827	ADR25398	AHH45433	EIE42138	KEZ17035	CEA12300	AJK51848	KEY84780	CAT05327	ADE19567	CCP24458	ADN69325	ADV34946	ADC30309	AFP78813	AEW45399	AAZ53619	KDE45702	EGZ31134	KFB07287	AAT28006	CBW53801	EXU60094	ADK70048	CAE76738	AGX89026	BAC43838	ADK87215	AEM68808	AGJ90729	EOA07427	AJM71743	AHB36446	AKM52719	AGM24702	AHI52927
169629.peg.720	171429.peg.206	CCV65934	ABX81159	CDR30753	CRX37215	AHK22198	CAM11477	AAT75712	AGY41442	EIN14961	CAL58835	ENY69531	ENY69341	ENY70102	ADR25010	AHH45592	EIE42400	KEZ20503	CEA11690	AJK51297	KEY84266	CAT05411	ADE19926	CCP24282	ADN68789	ADV34207	ADC30782	AFP79190	AEW44980	AAZ54034	KDE45482	EGZ31565	KFB07292	AAT27644	CBW53966	EXU60280	ADK69594	CAE76944	AGX89005	BAC43832	ADK87032	AEM68797	AGJ90696	EOA07527	AJM71834	AHB36450	AKM52973	AGM24939	AHI52930
169629.peg.732	171429.peg.309	CCV65834	ABX81438	CDR31003	CRX37002	AHK22560	CAM11819	AAT75724	AGY41454	EIN15395	CAL59148	ENY69998	ENY68679	ENY68957	ADR24978	AHH45476	EIE41419	KEZ20986	CEA11765	AJK51364	KEY84179	CAT05277	ADE19645	CCP23856	ADN69163	ADV34694	ADC30370	AFP78866	AEW45897	AAZ53616	KDE45750	EGZ31535	KFB07219	AAT27759	CBW54051	EXU60256	ADK69222	CAE76974	AGX89214	BAC44078	ADK87229	AEM68806	AGJ90705	EOA07558	AJM71892	AHB36312	AKM53087	AGM25022	AHI52831
169629.peg.77	171429.peg.623	CCV65463	ABX80868	CDR31294	CRX36868	AHK22422	CAM11439	AAT75848	AGY41586	EIN15339	CAL59062	ENY69265	ENY68830	ENY70010	ADR25074	AHH45439	EIE41863	KEZ18162	CEA12126	AJK51700	KEY84663	CAT04862	ADE19461	CCP24104	ADN68971	ADV34407	ADC30640	AFP79057	AEW45893	AAZ54009	KDE45777	EGZ31217	KFB07247	AAT28025	CBW54389	EXU60699	ADK69157	CAE77328	AGX89212	BAC44178	ADK87121	AEM68572	AGJ90966	EOA07152	AJM72109	AHB35973	AKM52783	AGM25382	AHI52504
169629.peg.87	171429.peg.770	CCV65301	ABX80764	CDR31390	CRX37292	AHK22277	CAM11831	AAT75850	AGY41589	EIN15404	CAL59154	ENY70077	ENY68585	ENY69592	ADR24843	AHH45560	EIE41406	KEZ18164	CEA12128	AJK51702	KEY84708	CAT04710	ADE19599	CCP23827	ADN68775	ADV34188	ADC30492	AFP78947	AEW45714	AAZ54012	KDE45768	EGZ31540	KFB07807	AAT27716	CBW54391	EXU60697	ADK70068	CAE77331	AGX88784	BAC43872	ADK86926	AEM68571	AGJ90967	EOA07151	AJM72110	AHB36737	AKM53533	AGM25544	AHI53270
169629.peg.88	171429.peg.769	CCV65300	ABX80763	CDR31391	CRX37291	AHK22276	CAM11830	AAT75851	AGY41590	EIN15403	CAL59153	ENY70076	ENY68586	ENY69591	ADR24927	AHH45559	EIE41405	KEZ18165	CEA12129	AJK51703	KEY84707	CAT04709	ADE19896	CCP23826	ADN68774	ADV34187	ADC30491	AFP78946	AEW45715	AAZ54013	KDE45769	EGZ31541	KFB07808	AAT27715	CBW54392	EXU60696	ADK69461	CAE77332	AGX88767	BAC43871	ADK87111	AEM68570	AGJ90968	EOA07150	AJM72111	AHB36738	AKM53534	AGM25545	AHI53271
169629.peg.97	171429.peg.407	CCV65282	ABX80741	CDR31415	CRX36872	AHK22427	CAM11893	AAT75507	AGY41223	EIN15466	CAL59217	ENY69409	ENY68862	ENY70104	ADR25171	AHH45319	EIE42385	KEZ18171	CEA12135	AJK51709	KEY84701	CAT04846	ADE19480	CCP23790	ADN69200	ADV34731	ADC30844	AFP79241	AEW45910	AAZ53541	KDE45135	EGZ31600	KFB07363	AAT27748	CBW54398	EXU60690	ADK69186	CAE77338	AGX89066	BAC44777	ADK86899	AEM68565	AGJ90973	EOA07142	AJM72119	AHB36746	AKM52869	AGM24806	AHI53281
169629.peg.98	171429.peg.408	CCV65281	ABX80740	CDR31416	CRX36873	AHK22428	CAM11894	AAT75506	AGY41222	EIN15467	CAL59218	ENY69410	ENY68861	ENY70105	ADR25264	AHH45320	EIE42386	KEZ18172	CEA12136	AJK51710	KEY84700	CAT04845	ADE19568	CCP23789	ADN69201	ADV34732	ADC30845	AFP79242	AEW45911	AAZ53542	KDE45136	EGZ31601	KFB07364	AAT27747	CBW54399	EXU60689	ADK69805	CAE77339	AGX89075	BAC44778	ADK86748	AEM68564	AGJ90974	EOA07141	AJM72120	AHB36747	AKM52868	AGM24805	AHI53282
169629.peg.99	171429.peg.409	CCV65280	ABX80739	CDR31417	CRX36874	AHK22429	CAM11895	AAT75505	AGY41221	EIN15468	CAL59219	ENY69411	ENY68860	ENY70106	ADR25384	AHH45321	EIE42387	KEZ18173	CEA12137	AJK51711	KEY84699	CAT04844	ADE19437	CCP23788	ADN69202	ADV34733	ADC30846	AFP79243	AEW45912	AAZ53543	KDE45137	EGZ31602	KFB07365	AAT27746	CBW54400	EXU60688	ADK69090	CAE77340	AGX88771	BAC44779	ADK86660	AEM68563	AGJ90975	EOA07140	AJM72121	AHB36748	AKM52867	AGM24804	AHI53283
[truncated: 11 more columns]
