# Supplementary material for: Reconstructing the functions of endosymbiotic Mollicutes in fungus-growing ants
Source: eLife. 2018 Nov 20;7:e39209. doi: 10.7554/eLife.39209 (PMC6245734; doi:10.7554/eLife.39209)
Supplement: Supplementary file 3. — The main table (A) shows the predicted set of genes always present in EntAcro1A while at the same time overlapping with EntAcro10A (the 39 top rows) and to a variable extent also with the twelve other Spiroplasma strains (73 bottom rows). KEGG annotation, eggNOG functional and hierarchical categories, subcategories, subsystems and roles for the predicted genes, as defined by the RAST annotation server, are presented as columns while rows show presences and absences. EntAcro1A genes were sorted first for being shared or not with EntAcro10A, then with the mosquito-associated S. sabaudiense, S. diminutum, S. culicicola, S. taiwanense, then with the bee-associated S. melliferum and S. apis, and finally with the fly-associated S. atrichopogonis, S. chrysopicola, S. syrphidicola, and S. poulsonii. Presences of genes in strains documented or believed to be pathogenic are given in pink and presences in putatively mutualistic or commensal strains are given in light blue (same colors as in Figures 1 and 5). For strains without clear literature references indicating pathogenicity (implying they are unlikely to be pathogens; Supplementary file 4) we used a dark gray font. Enriched complete pathways of EntAcro1 are highlighted with different background colors across rows, using gray and black for complete pathways that are common in bacteria and usually have housekeeping functions or are involved in homologous recombination and are thus not of primary interest. Complete pathways that were of focal interest (based on the eggNOG annotation) are marked in bright colors: shades of green for those involved in metabolism, red for those involved in information processing, and blue for those related to cellular function (same as in Figure 1—figure supplement 1). The legend directly below the table provides short descriptions for each of the highlighted pathways. The separate table (B) summarizes the gene-distributions for the pathways described in Table A, with regard to: (i) pathogenic [file elife-39209-supp3.xlsx]

## Sheet: final
A	KO annotation	EggNOG		Category	Subcategory	Subsystem	Role	EntAcro1	EntAcro10	S. sabaudiense	S. diminitum	S. melliferum	S. atrichopogonis	S. syrphidicola	S. chrysopicola	S. culicicola	S. taiwanense	S. apis	S. poulsonii
	K03218	Information	J	RNA Metabolism	RNA processing and modification	RNA methylation	23S rRNA (guanosine-2 #39;-O-) -methyltransferase rlmB (EC 2.1.1.-)	1	1	1	1	1	1	1	1	1	1	1	0
	K00876	Metabolism	F	Nucleosides and Nucleotides	Pyrimidines	pyrimidine conversions	Uridine kinase (EC 2.7.1.48) [C1]	1	1	1	1	1	1	1	0	1	1	1	1
	K02343	Information	L	DNA Metabolism	DNA uptake, competence	DNA processing cluster	DNA polymerase III subunits gamma and tau (EC 2.7.7.7)	1	1	1	1	1	1	1	1	1	1	0	1
	K02440	Metabolism	G	Stress Response	Osmotic stress	Osmoregulation	Glycerol uptake facilitator protein	1	1	1	1	0	1	1	1	1	1	1	1
	K18682	Unknown	S	Clustering-based subsystems	no subcategory	CBSS-469378.4.430	FIG002344: Hydrolase (HAD superfamily)	1	1	1	1	0	1	1	1	1	1	1	1
	K20074	Cellular	T	Clustering-based subsystems	no subcategory	Conserved gene cluster associated with Met-tRNA formyltransferase	Protein serine/threonine phosphatase PrpC, regulation of stationary phase	1	1	1	1	0	1	1	1	1	1	1	1
	K01867	Information	J	Protein Metabolism	Protein biosynthesis	tRNA aminoacylation, Trp	Tryptophanyl-tRNA synthetase (EC 6.1.1.2)	1	1	1	1	0	1	1	1	1	1	1	1
	K06949	Metabolism	G	Protein Metabolism	Protein biosynthesis	Universal GTPases	Ribosome small subunit-stimulated GTPase EngC	1	1	1	1	0	1	1	1	1	1	1	1
	K06942	Information	J	Protein Metabolism	Protein biosynthesis	Universal GTPases	GTP-binding and nucleic acid-binding protein YchF	1	1	1	1	0	1	1	1	1	1	1	1
	K14540	Information	K	Protein Metabolism	Protein biosynthesis	Universal GTPases	50S ribosomal subunit maturation GTPase RbgA (B. subtilis YlqF)	1	1	1	1	0	1	1	1	1	1	1	1
	K03106	Cellular	U	Protein Metabolism	Protein biosynthesis	Universal GTPases	Signal recognition particle, subunit Ffh SRP54 (TC 3.A.5.1.1)	1	1	1	1	0	1	1	1	1	1	1	1
	K03977	Metabolism	F	Protein Metabolism	Protein biosynthesis	Universal GTPases	GTP-binding protein EngA	1	1	1	1	0	1	1	1	1	1	1	1
	K03978	Unknown	S	Protein Metabolism	Protein biosynthesis	Universal GTPases	GTP-binding protein EngB	1	1	1	1	0	1	1	1	1	1	1	1
	K12132	Cellular	T	Clustering-based subsystems	no subcategory	Conserved gene cluster associated with Met-tRNA formyltransferase	Serine/threonine protein kinase PrkC, regulator of stationary phase	1	1	1	1	0	0	0	0	1	1	1	0
	K13292	Cellular	M	Protein Metabolism	Protein processing and modification	Lipoprotein Biosynthesis	Prolipoprotein diacylglyceryl transferase (EC 2.4.99.-)	1	1	1	1	1	1	1	1	0	1	1	1
		Cellular	U	Protein Metabolism	Protein processing and modification	Signal peptidase	Lipoprotein signal peptidase (EC 3.4.23.36)	1	1	1	1	1	1	1	1	0	1	1	1
	K00567	Information	L	DNA Metabolism	DNA repair	DNA repair, bacterial	Methylated-DNA--protein-cysteine methyltransferase (EC 2.1.1.63)	1	1	1	1	1	1	1	1	1	0	1	1
	K03437	Information	J	RNA Metabolism	RNA processing and modification	RNA methylation	FIG011178: rRNA methylase	1	1	1	1	1	1	0	0	1	0	1	0
	K00286	Metabolism	E	Amino Acids and Derivatives	Proline and 4-hydroxyproline	Proline Synthesis	Pyrroline-5-carboxylate reductase (EC 1.5.1.2)	1	1	1	0	0	0	0	0	1	1	1	0
		Unknown	S	Amino Acids and Derivatives	Arginine; urea cycle, polyamines	Polyamine Metabolism	Arginine/ornithine antiporter ArcD	1	1	1	0	1	1	1	1	0	1	1	1
	K11070	Metabolism	P	Amino Acids and Derivatives	Arginine; urea cycle, polyamines	Polyamine Metabolism	Spermidine Putrescine ABC transporter permease component potC (TC_3.A.1.11.1)	1	1	1	0	1	1	1	1	0	1	1	1
	K11071	Metabolism	E	Amino Acids and Derivatives	Arginine; urea cycle, polyamines	Polyamine Metabolism	Spermidine Putrescine ABC transporter permease component PotB (TC 3.A.1.11.1)	1	1	1	0	1	1	1	1	0	1	1	1
	K11072	Metabolism	E	Amino Acids and Derivatives	Arginine; urea cycle, polyamines	Polyamine Metabolism	Putrescine transport ATP-binding protein PotA (TC 3.A.1.11.1)	1	1	1	0	1	1	1	1	0	1	1	1
	K03427	Cellular	V	DNA Metabolism	no subcategory	Restriction-Modification System	Type I restriction-modification system, DNA-methyltransferase subunit M (EC 2.1.1.72)	1	1	1	0	1	0	0	1	0	1	0	0
	K00600	Metabolism	E	Cofactors, Vitamins, Prosthetic Groups, Pigments	Folate and pterines	5-FCL-like protein	Serine hydroxymethyltransferase (EC 2.1.2.1)	1	1	1	0	1	1	1	1	1	0	0	1
	K01478	Metabolism	E	Amino Acids and Derivatives	Arginine; urea cycle, polyamines	Arginine Deiminase Pathway	Arginine deiminase (EC 3.5.3.6)	1	1	1	0	1	1	1	1	0	0	1	1
	K00611	Metabolism	E	Amino Acids and Derivatives	Arginine; urea cycle, polyamines	Arginine Deiminase Pathway	Ornithine carbamoyltransferase (EC 2.1.3.3)	1	1	1	0	1	1	1	1	0	0	1	1
	K00926	Metabolism	E	Amino Acids and Derivatives	Arginine; urea cycle, polyamines	Arginine Deiminase Pathway	Carbamate kinase (EC 2.7.2.2)	1	1	1	0	1	1	1	1	0	0	1	1
	K01934	Metabolism	H	Carbohydrates	One-carbon Metabolism	One-carbon metabolism by tetrahydropterines	5-formyltetrahydrofolate cyclo-ligase (EC 6.3.3.2)	1	1	1	0	1	1	1	1	0	0	0	0
	K01153	Cellular	V	DNA Metabolism	no subcategory	Restriction-Modification System	Type I restriction-modification system, restriction subunit R (EC 3.1.21.3)	1	1	1	0	1	0	0	1	0	0	0	0
		Cellular	V	DNA Metabolism	no subcategory	Restriction-Modification System	Type I restriction-modification system, specificity subunit S (EC 3.1.21.3)	1	1	1	0	0	0	0	1	0	0	0	0
	K02038	Metabolism	P	Phosphorus Metabolism	no subcategory	High affinity phosphate transporter and control of PHO regulon	Phosphate transport system permease protein PstA - PstC (TC 3.A.1.7.1)	1	1	0	1	1	1	1	1	1	1	1	1
	K03743	Unknown	S	Cofactors, Vitamins, Prosthetic Groups, Pigments	Riboflavin, FMN, FAD	Riboflavin, FMN and FAD metabolism in plants	Molybdopterin binding motif, CinA N-terminal domain	1	1	0	1	1	1	1	0	1	1	1	1
		Cellular	V	Virulence, Disease and Defense	Resistance to antibiotics and toxic compounds	Multidrug Resistance Efflux Pumps	Multi antimicrobial extrusion protein (Na(+)/drug antiporter), MATE family of MDR efflux pumps	1	1	0	0	1	1	1	1	1	1	1	1
	K03168	Information	L	Clustering-based subsystems	no subcategory	Conserved gene cluster associated with Met-tRNA formyltransferase	DNA topoisomerase I (EC 5.99.1.2)	1	1	0	0	1	1	1	1	0	1	0	1
		Information	L	DNA Metabolism	CRISPs	CRISPRs	CRISPR-associated protein, Csn1 family	1	1	0	0	0	0	1	0	0	1	1	0
	K06131	Metabolism	I	Fatty Acids, Lipids, and Isoprenoids	Phospholipids	Cardiolipin synthesis	Cardiolipin synthetase (EC 2.7.8.-)	1	1	0	0	1	1	1	1	0	0	0	1
		Information	L	DNA Metabolism	CRISPs	CRISPRs	CRISPR-associated protein Cas1	1	1	0	0	0	0	1	0	0	0	1	0
	K03469	Unknown	S	RNA Metabolism	RNA processing and modification	Ribonuclease H	Ribonuclease HI-related protein	1	1	0	0	0	0	0	0	0	0	0	0
	K00789	Metabolism	H	Amino Acids and Derivatives	Lysine, threonine, methionine, and cysteine	Methionine Degradation	S-adenosylmethionine synthetase (EC 2.5.1.6)	1	0	1	1	1	1	1	1	1	1	1	1
	K01243	Metabolism	F	Amino Acids and Derivatives	Lysine, threonine, methionine, and cysteine	Methionine Degradation	S-adenosylhomocysteine nucleosidase (EC 3.2.2.9)	1	0	1	1	1	1	1	1	1	1	1	1
	K01443	Metabolism	G	Carbohydrates	Aminosugars	Chitin and N-acetylglucosamine utilization	N-acetylglucosamine-6-phosphate deacetylase (EC 3.5.1.25)	1	0	1	1	1	1	1	1	1	1	1	1
	K00954	Metabolism	H	Clustering-based subsystems	no subcategory	CBSS-266117.6.1260	Phosphopantetheine adenylyltransferase (EC 2.7.7.3)	1	0	1	1	1	1	1	1	1	1	1	1
	K06967	Unknown	S	Clustering-based subsystems	no subcategory	CBSS-349161.4.2417	Putative tRNA-m1A22 methylase	1	0	1	1	1	1	1	1	1	1	1	1
		Information	J	Clustering-based subsystems	no subcategory	NusA-TFII Cluster	ribosomal protein L7Ae family protein	1	0	1	1	1	1	1	1	1	1	1	1
	K00763	Metabolism	H	Cofactors, Vitamins, Prosthetic Groups, Pigments	NAD and NADP	NAD and NADP cofactor biosynthesis global	Nicotinate phosphoribosyltransferase (EC 2.4.2.11)	1	0	1	1	1	1	1	1	1	1	1	1
	K00969	Metabolism	H	Cofactors, Vitamins, Prosthetic Groups, Pigments	NAD and NADP	NAD and NADP cofactor biosynthesis global	Nicotinate-nucleotide adenylyltransferase (EC 2.7.7.18)	1	0	1	1	1	1	1	1	1	1	1	1
		Metabolism	H	Cofactors, Vitamins, Prosthetic Groups, Pigments	no subcategory	Thiamin biosynthesis	Thiamin pyrophosphokinase (EC 2.7.6.2)	1	0	1	1	1	1	1	1	1	1	1	1
	K03151	Metabolism	H	Cofactors, Vitamins, Prosthetic Groups, Pigments	no subcategory	Thiamin biosynthesis	tRNA S(4)U 4-thiouridine synthase (former ThiI)	1	0	1	1	1	1	1	1	1	1	1	1
	K03601	Information	L	DNA Metabolism	DNA repair	DNA repair, bacterial	Exodeoxyribonuclease VII large subunit (EC 3.1.11.6)	1	0	1	1	1	1	1	1	1	1	1	1
	K02346	Information	L	DNA Metabolism	DNA repair	DNA repair, bacterial	DNA polymerase IV (EC 2.7.7.7)	1	0	1	1	1	1	1	1	1	1	1	1
	K03581	Information	L	DNA Metabolism	DNA repair	DNA repair, bacterial RecBCD pathway	RecD-like DNA helicase YrrC	1	0	1	1	1	1	1	1	1	1	1	1
	K06187	Information	L	DNA Metabolism	DNA repair	DNA repair, bacterial RecFOR pathway	Recombination protein RecR	1	0	1	1	1	1	1	1	1	1	1	1
	K03621	Metabolism	I	Fatty Acids, Lipids, and Isoprenoids	Phospholipids	Glycerolipid and Glycerophospholipid Metabolism in Bacteria	Phosphate:acyl-ACP acyltransferase PlsX	1	0	1	1	1	1	1	1	1	1	1	1
	K07030	Unknown	S	Fatty Acids, Lipids, and Isoprenoids	Phospholipids	Glycerolipid and Glycerophospholipid Metabolism in Bacteria	Dihydroxyacetone kinase family protein	1	0	1	1	1	1	1	1	1	1	1	1
		Metabolism	Q	Fatty Acids, Lipids, and Isoprenoids	Phospholipids	Glycerolipid and Glycerophospholipid Metabolism in Bacteria	Acyl carrier protein	1	0	1	1	1	1	1	1	1	1	1	1
	K00655	Metabolism	I	Fatty Acids, Lipids, and Isoprenoids	Phospholipids	Glycerolipid and Glycerophospholipid Metabolism in Bacteria	1-acyl-sn-glycerol-3-phosphate acyltransferase (EC 2.3.1.51)	1	0	1	1	1	1	1	1	1	1	1	1
	K00981	Metabolism	I	Fatty Acids, Lipids, and Isoprenoids	Phospholipids	Glycerolipid and Glycerophospholipid Metabolism in Bacteria	Phosphatidate cytidylyltransferase (EC 2.7.7.41)	1	0	1	1	1	1	1	1	1	1	1	1
	K00995	Metabolism	I	Fatty Acids, Lipids, and Isoprenoids	Phospholipids	Glycerolipid and Glycerophospholipid Metabolism in Bacteria	CDP-diacylglycerol--glycerol-3-phosphate 3-phosphatidyltransferase (EC 2.7.8.5)	1	0	1	1	1	1	1	1	1	1	1	1
	K00057	Metabolism	C	Fatty Acids, Lipids, and Isoprenoids	Phospholipids	Glycerolipid and Glycerophospholipid Metabolism in Bacteria	Glycerol-3-phosphate dehydrogenase [NAD(P)+] (EC 1.1.1.94)	1	0	1	1	1	1	1	1	1	1	1	1
	K08591	Unknown	S	Fatty Acids, Lipids, and Isoprenoids	Phospholipids	Glycerolipid and Glycerophospholipid Metabolism in Bacteria	Acyl-phosphate:glycerol-3-phosphate O-acyltransferase PlsY	1	0	1	1	1	1	1	1	1	1	1	1
		Metabolism	P	Phosphorus Metabolism	no subcategory	High affinity phosphate transporter and control of PHO regulon	Putative periplasmic phosphate-binding protein PstS (Mycoplasma type)	1	0	1	1	1	1	1	1	1	1	1	1
	K05985	Information	L	Protein Metabolism	Protein biosynthesis	Ribosome biogenesis bacterial	Ribonuclease M5 (EC 3.1.26.8)	1	0	1	1	1	1	1	1	1	1	1	1
	K07056	Unknown	S	RNA Metabolism	RNA processing and modification	16S rRNA modification within P site of ribosome	rRNA small subunit methyltransferase I	1	0	1	1	1	1	1	1	1	1	1	1
	K03439	Unknown	S	RNA Metabolism	RNA processing and modification	RNA methylation	tRNA (guanine46-N7-)-methyltransferase (EC 2.1.1.33)	1	0	1	1	1	1	1	1	1	1	1	1
	K02428	Metabolism	F	Stress Response	Heat shock	Heat shock dnaK gene cluster extended	Nucleoside 5-triphosphatase RdgB (dHAPTP, dITP, XTP-specific) (EC 3.6.1.15)	1	0	1	1	1	1	1	1	1	1	1	1
	K03705	Information	K	Stress Response	Heat shock	Heat shock dnaK gene cluster extended	Heat-inducible transcription repressor HrcA	1	0	1	1	1	1	1	1	1	1	1	1
	K03216	Information	J	RNA Metabolism	RNA processing and modification	RNA methylation	tRNA (cytidine(34)-2 #39;-O)-methyltransferase (EC 2.1.1.207)	1	0	1	1	1	1	1	1	1	1	1	0
		Unknown	S	Clustering-based subsystems	no subcategory	NusA-TFII Cluster	FIG000325: clustered with transcription termination protein NusA	1	0	1	1	1	0	1	1	1	1	1	1
		Information	L	DNA Metabolism	DNA repair	DNA repair, bacterial RecFOR pathway	DNA recombination and repair protein RecO	1	0	1	1	1	0	1	1	1	1	1	1
	K03700	Unknown	S	DNA Metabolism	DNA repair	DNA repair, bacterial RecFOR pathway	RecU Holliday junction resolvase	1	0	1	1	1	0	1	1	1	1	1	1
	K02035,K13894	Metabolism	E	Membrane Transport	ABC transporters	ABC transporter oligopeptide (TC 3.A.1.5.1)	Oligopeptide ABC transporter, periplasmic oligopeptide-binding protein OppA (TC 3.A.1.5.1)	1	0	1	1	1	0	1	1	1	1	1	1
	K10823	Metabolism	E	Membrane Transport	ABC transporters	ABC transporter oligopeptide (TC 3.A.1.5.1)	Oligopeptide transport ATP-binding protein OppF (TC 3.A.1.5.1)	1	0	1	1	1	0	1	1	1	1	1	1
	K15583	Metabolism	EP	Membrane Transport	ABC transporters	ABC transporter oligopeptide (TC 3.A.1.5.1)	Oligopeptide transport system permease protein OppB (TC 3.A.1.5.1)	1	0	1	1	1	0	1	1	1	1	1	1
	K15582	Metabolism	E	Membrane Transport	ABC transporters	ABC transporter oligopeptide (TC 3.A.1.5.1)	Oligopeptide transport system permease protein OppC (TC 3.A.1.5.1)	1	0	1	1	1	0	1	1	1	1	1	1
	K06948	Unknown	S	Protein Metabolism	Protein biosynthesis	Universal GTPases	GTP-binding protein YqeH, required for biogenesis of 30S ribosome subunit	1	0	1	1	0	1	1	1	1	1	1	1
	K06207	Cellular	T	Protein Metabolism	Protein biosynthesis	Universal GTPases	GTP-binding protein TypA/BipA	1	0	1	1	0	0	1	1	1	1	1	0
	K06213	Metabolism	P	Membrane Transport	Cation transporters	Magnesium transport	Mg/Co/Ni transporter MgtE	1	0	1	1	0	0	0	0	1	1	0	0
	K00088	Metabolism	F	Nucleosides and Nucleotides	Purines	Purine conversions	Inosine-5 #39;-monophosphate dehydrogenase (EC 1.1.1.205)	1	0	1	1	1	1	1	1	0	1	1	1
	K01951	Metabolism	F	Nucleosides and Nucleotides	Purines	Purine conversions	GMP synthase [glutamine-hydrolyzing] (EC 6.3.5.2)	1	0	1	1	0	1	0	0	0	1	1	0
		Metabolism	C	Respiration	ATP synthases	F0F1-type ATP synthase	ATP synthase F0 sector subunit c (EC 3.6.3.14)	1	0	1	1	0	1	0	0	0	1	1	0
		Metabolism	C	Respiration	ATP synthases	F0F1-type ATP synthase	ATP synthase F0 sector subunit b (EC 3.6.3.14)	1	0	1	1	0	1	0	0	0	1	1	0
		Metabolism	C	Respiration	ATP synthases	F0F1-type ATP synthase	ATP synthase delta chain (EC 3.6.3.14)	1	0	1	1	0	0	0	0	0	1	1	0
		Metabolism	C	Respiration	ATP synthases	F0F1-type ATP synthase	ATP synthase alpha chain (EC 3.6.3.14)	1	0	1	1	0	0	0	0	0	1	1	0
	K02115	Metabolism	C	Respiration	ATP synthases	F0F1-type ATP synthase	ATP synthase gamma chain (EC 3.6.3.14)	1	0	1	1	0	0	0	0	0	1	1	0
	K02112	Metabolism	C	Respiration	ATP synthases	F0F1-type ATP synthase	ATP synthase beta chain (EC 3.6.3.14)	1	0	1	1	0	0	0	0	0	1	1	0
		Metabolism	C	Respiration	ATP synthases	F0F1-type ATP synthase	ATP synthase epsilon chain (EC 3.6.3.14)	1	0	1	1	0	0	0	0	0	1	1	0
	K03530	Information	L	DNA Metabolism	no subcategory	DNA structural proteins, bacterial	DNA-binding protein HBsu	1	0	1	1	1	1	1	0	1	0	1	0
		Information	L	DNA Metabolism	DNA recombination	RuvABC plus a hypothetical	Holliday junction DNA helicase RuvA	1	0	1	1	1	0	1	1	1	0	1	1
	K03551	Information	L	DNA Metabolism	DNA recombination	RuvABC plus a hypothetical	Holliday junction DNA helicase RuvB	1	0	1	1	1	0	1	1	1	0	1	1
	K01809	Metabolism	G	Carbohydrates	Monosaccharides	Mannose Metabolism	Mannose-6-phosphate isomerase (EC 5.3.1.8)	1	0	1	0	1	1	1	1	1	1	1	1
	K03564	Cellular	O	Sulfur Metabolism	no subcategory	Thioredoxin-disulfide reductase	Thiol peroxidase, Bcp-type (EC 1.11.1.15)	1	0	1	0	1	1	1	1	1	1	1	1
	K01297	Cellular	V	Protein Metabolism	Protein degradation	Metallocarboxypeptidases (EC 3.4.17.-)	Muramoyltetrapeptide carboxypeptidase (EC 3.4.17.13)	1	0	1	0	0	0	0	0	1	1	0	0
		Unknown	S	Clustering-based subsystems	no subcategory	Transport system clustering with HemG	FIG000605: protein co-occurring with transport systems (COG1739)	1	0	1	0	1	1	1	1	0	0	0	1
	K03498	Metabolism	P	Clustering-based subsystems	no subcategory	Transport system clustering with HemG	Potassium uptake protein TrkH	1	0	1	0	1	1	1	1	0	0	0	1
	K03499	Metabolism	P	Potassium metabolism	no subcategory	Potassium homeostasis	Trk system potassium uptake protein TrkA	1	0	1	0	1	1	1	1	0	0	0	1
	K02026	Metabolism	G	Carbohydrates	Aminosugars	Chitin and N-acetylglucosamine utilization	N-Acetyl-D-glucosamine ABC transport system, permease protein 2	1	0	0	0	0	0	0	0	1	1	0	0
		Metabolism	H	Cofactors, Vitamins, Prosthetic Groups, Pigments	NAD and NADP	NAD and NADP cofactor biosynthesis global	Ribosyl nicotinamide transporter, PnuC-like	1	0	0	0	1	0	1	1	0	1	0	1
	K06201	Metabolism	P	Virulence, Disease and Defense	Resistance to antibiotics and toxic compounds	Copper homeostasis: copper tolerance	Cytoplasmic copper homeostasis protein CutC	1	0	0	0	0	0	0	0	1	0	1	0
	K05966	Metabolism	H	Carbohydrates	Organic acids	Citrate Metabolism, Transport, and Regulation	2-(5 #39; #39;-triphosphoribosyl)-3 #39;-dephosphocoenzyme-A synthase (EC 2.7.8.25)	1	0	0	0	0	0	0	0	1	0	0	0
	K01910	Metabolism	C	Carbohydrates	Organic acids	Citrate Metabolism, Transport, and Regulation	[Citrate [pro-3S]-lyase] ligase (EC 6.2.1.22)	1	0	0	0	0	0	0	0	1	0	0	0
	K01643	Metabolism	C	Carbohydrates	Organic acids	Citrate Metabolism, Transport, and Regulation	Citrate lyase alpha chain (EC 4.1.3.6)	1	0	0	0	0	0	0	0	1	0	0	0
	K01644	Metabolism	G	Carbohydrates	Organic acids	Citrate Metabolism, Transport, and Regulation	Citrate lyase beta chain (EC 4.1.3.6)	1	0	0	0	0	0	0	0	1	0	0	0
	K02503	Metabolism	FG	Nucleosides and Nucleotides	Pyrimidines	pyrimidine conversions	Bis(5 #39;-nucleosyl)-tetraphosphatase (asymmetrical) (EC 3.6.1.17)	1	0	0	0	0	0	0	0	0	0	1	0
	K01575	Metabolism	Q	Carbohydrates	Fermentation	Acetoin, butanediol metabolism	Alpha-acetolactate decarboxylase (EC 4.1.1.5)	1	0	0	0	0	1	0	0	0	0	0	1
	K01652	Metabolism	E	Carbohydrates	Fermentation	Acetoin, butanediol metabolism	Acetolactate synthase, catabolic (EC 2.2.1.6)	1	0	0	0	0	1	0	0	0	0	0	1
	K05878	Metabolism	G	Carbohydrates	Central carbohydrate metabolism	Dihydroxyacetone kinases	Phosphoenolpyruvate-dihydroxyacetone phosphotransferase (EC 2.7.1.121), dihydroxyacetone binding subunit DhaK	1	0	0	0	0	0	1	1	0	0	0	0
	K05879	Metabolism	G	Carbohydrates	Central carbohydrate metabolism	Dihydroxyacetone kinases	Phosphoenolpyruvate-dihydroxyacetone phosphotransferase (EC 2.7.1.121), ADP-binding subunit DhaL	1	0	0	0	0	0	1	1	0	0	0	0
	K05881	Metabolism	G	Carbohydrates	Central carbohydrate metabolism	Dihydroxyacetone kinases	Phosphoenolpyruvate-dihydroxyacetone phosphotransferase (EC 2.7.1.121), subunit DhaM	1	0	0	0	0	0	1	1	0	0	0	0
	K00027	Metabolism	C	Carbohydrates	Central carbohydrate metabolism	Pyruvate metabolism I: anaplerotic reactions, PEP	NADP-dependent malic enzyme (EC 1.1.1.40)	1	0	0	0	0	0	0	0	0	0	0	0
	K01646	Metabolism	C	Carbohydrates	Organic acids	Citrate Metabolism, Transport, and Regulation	Citrate lyase gamma chain, acyl carrier protein (EC 4.1.3.6)	1	0	0	0	0	0	0	0	0	0	0	0
	K11072	Metabolism	C	Carbohydrates	Organic acids	Citrate Metabolism, Transport, and Regulation	Na(+)Citrate OH(-) antiporter	1	0	0	0	0	0	0	0	0	0	0	0
		Opp transporters - import oligopeptide; expression of the E. coli opp operon is up-regulated under anaerobic condition; nutrition import of essential aminoacids
		Citrate catabolism - Complete pathway to use citrate as a carbon source: acetate and acetoin are being produced and excreted
		GlcNAc catabolism - imports environmental GlcNAc and produces acetate, D-Glucosamine 6-phosphate and ammonia are produced
		Arginine catabolism - Complete pathway to break down environmental arginine to ammonia							1	non-pathogenic strain
		DHA catabolism - the transporter is believed to aid to DHA import and the rest of the genes convert it to glycerone which enters glycolysis							1	unknown, likely non-pathogenic
		Potassium uptake - helps the bacterial cell to counter osmotic pressure							1	patjogenic strain
		CRISPR-Cas pathway - provides resistance to bacteriophages
		Type I Restriction Modification system - provides resistance to bacteriophages
		Homologous recombination - All bacteria have some mechanism for DNA repair, bacteria which are missing these genes have some type of alternative - can be used for recombination
		Purine/Pyrimidine metabolism - Nucleotide synthesis, either it will happen denovo or salvaged by the environment
		Respiration - The F1/F0 motor can be reversed and fermentative organisms use these ATP synthases. to perform the reverse reaction: the ATP transforms to proton motive force which is used for motility and transport.
		folate biosynthesis - folate can be created from serine, most bacteria can biosynthesize folate de novo
		niotinic acid to NAD -NAD and its reduced and phosphorylated derivatives are essential for the cells and will either be produced de novo or by salvaging nicotinic acid, nicotinamide or nicotinamide ribonucleoside
		Phosphate uptake - mostly relevant in phosphate limiting environment. Almost all Mollicutes checked, have these transporters.
B	Summarized distribution of pathways of interest across Mollicutes strains examined
	Pathway			Summary	Distribution pattern 1	Distribution pattern 2	Distribution pattern 3	Distribution pattern 4
	Opp transporters			Common among Mollicutes of the Entomoplasmatales group (Figure 1)	All four genes shared among all strains compared but absent in EntAcro10 (ant asscoiated, non-pathogenic) and S. atrichopogonis (fly associated, probably non-pathogenic)
	Citrate catabolism			Very rare, solely present in EntAcro1	All genes present only in EntAcro1 (ant asscoiated, non-pathogenic)	Six out of oneone genes present in one mosquito-associated pathogen	Six out of oneone genes present in one fly-associated, probably non-pathogenic and one fly-associated pathogenic strain
	GlcNAc catabolism			Equally present in non-pathogenic/pathogenic strains, but possibly more affected by phylogeny (i.e. all four strains carrying both genes are closely related)	All genes shared between EntAcro1 (ant asscoiated, non-pathogenic) and two mosquito-associated pathogenic strains	One shared among all strains compared except EntAcro10 (ant associated, non-pathogenic)
	Arginine catabolism			Usually present in non-pathogenic strains	All four genes shared between EntAcro1, EntAcro10 (ant associated, non-pathogenic) and one mosquito-associated, one bee-associated and three fly-associated non-pathogenic strains, but also with one bee-associated and one fly-associated pathogenic strains	No genes present in another mosquito-associated non-pathogenic and one mosquito-associated pathogenic strain *	A single gene shared with another mosquito-associated pathogenic strain *
	DHA catabolism			Rare but the complete pathway present only in non-pathogenic strains	All four genes shared between EntAcro1 (ant asscoiated, non-pathogenic) and two fly-associated probably non-pathogenic strains	None present in one bee-associated probably non-pathogenic strains	Shared among all strains compared except a bee-associated, possibly non-pathogenic strain
	Potassium uptake			Common pathway among strains	Both genes shared among all strains compared except EntAcro10 (ant asscoiated, non-pathogenic) and S.sabaudiense (mosquito-associated non-pathogenic)	EntAcro10 (ant associated, non-pathogenic) and S. sabaudiense (mosquito-associated non-pathogenic) have only one gene each
	CRISPR-Cas pathway			More common in non-pathogenic strains	Both genes present in EntAcro1, EntAcro10 (ant asscoiated, non-pathogenic), one fly-associated probably non-pathogenic and one bee-associated pathogenic strain	One gene present in one mosquito-associated pathogenic strain *
	Type I R-M system			Present only in non-pathogenic	All three genes shared between EntAcro1, EntAcro10 (ant associated, non-pathogenic) , one mosquito-associated and one fly-associated non-pathogenic	Two out of three genes present in one bee-associated probably non-pathogenic strain	One out of three genes present in one mosquito-associated pathogenic strain	No genes present in one mosquito-associated non-pathogenic two fly-associated non-pathogenic, one mosquito-associated pathogenic, one bee-associated pathogenic and one fly-associated pathogenic
				* discrepancy between RAST annotation and Figure 5 due to different thresholds - Figure 5 is the manually curated and most accurate source

## Sheet: Sheet1
									Homologous recombination	Purine/Pyrimidine metabolism	Respiration	folate biosynthesis	niotinic acid to NAD	Phosphate uptake
									all genes present in EntAcro1, 2 mosquito, 1 bee and 2 fly mutualists but also in 1 mosquito, 1 bee and 1 fly pathogen	4 enriched genes present only in EntAcro1 and 1 bee pathogen	all 7 shared between EntAcro1, M.florum and 2 mosquito mutualists, but also with 1 bee and 1 mosquito pathogen
									EntAcro10 is missing 8/9 genes	3/4 enriched genes present in 2mosquito mutualists, 1 fly mutualist and 1 mosquito pathogen	2/7 genes present in 1 fly mutualist
									S. atrichopogonis (fly mutualist) is missing 4/9 genes	2/4 genes present in 1 bee mutualist and 1 fly mutualist and 1 fly pathogen	none of the genes present in EntAcro10, 1 bee and 2 fly mutualists and 1 mosquito and 1 bee pathogen
									S. taiwanense (mosuito pathogen) is missing 3/9 genes	1/4 genes present in EntAcro10, M.florum, 1 fly mutualist and 1 mosquito pathogen
									M. florum is missing 1/9 genes
