# Supplementary material for: Reconstructing the functions of endosymbiotic Mollicutes in fungus-growing ants
Source: eLife. 2018 Nov 20;7:e39209. doi: 10.7554/eLife.39209 (PMC6245734; doi:10.7554/eLife.39209)
Supplement: Supplementary file 4. — From left to right: the 59 Mollicutes strain IDs for which a phylogeny was constructed (Figure 1, Figure 1—figure supplement 2) using the same identifiers as in the Ensembl database (http://www.ensembl.org), their most likely symbiotic associations (based on the available literature), their hosts, and previous studies that examined their symbiotic interactions. [file elife-39209-supp4.xlsx]

## Sheet: Sheet1
Mollicutes ID	Symbiotic relationship	Host	Reference
Mycoplasma putrefaciens KS1	pathogen	goats	165
Mycoplasma putrefaciens Mput9231	pathogen	goats	165
Acholeplasma oculi	pathogen	goats
Mycoplasma cynos C142	pathogen	dogs	166
Mycoplasma iowae 695	pathogen	birds	167
Mycoplasma iowae DK-CPA	pathogen	birds	167
Mesoplasma florum W37	commensal	plants	168
Spiroplasma melliferum IPMB4A	unknown	honeybees	169
Spiroplasma melliferum KC3	unknown	honeybees	169
Mycoplasma capricolum subsp. capricolum 14232	pathogen	goat, sheeps	170
Mycoplasma capricolum subsp. capripneumoniae	pathogen	goats	171
Mycoplasma capricolum subsp. capripneumoniae 87001	pathogen	goats	171
Mycoplasma capricolum subsp. capripneumoniae 99108	pathogen	goats	171
Mycoplasma pneumoniae FH	pathogen	humans	172
Mycoplasma auris 15026	commensal	goats	173
Mycoplasma yeatsii 13926	commensal	goats	173
Mycoplasma yeatsii GM274B	commensal	goats	173
Candidatus Hepatoplasma crinochetorum	mutualist	isopods	174
Candidatus Hepatoplasma crinochetorum Av	mutualist	isopods	174
Mycoplasma conjunctivae	pathogen	goats	175
Mycoplasma penetrans HF-2	pathogen	humans	176.177
Mycoplasma hyosynoviae	pathogen	pigs	178
Mycoplasma gallisepticum str. R	pathogen	birds	179
Mycoplasma gallisepticum WI01_2001.043-13-2P	pathogen	birds	179
Spiroplasma taiwanense CT-1	pathogen	mosquitos	180
Spiroplasma culicicola AES-1	pathogen	mosquitos	181
Mycoplasma haemocanis str. Illinois	pathogen	dogs	182
Mycoplasma mobile 163K	pathogen	fishes	183.184
Mycoplasma crocodyli MP145	pathogen	sick crocodiles	185
Acholeplasma laidlawii PG-8A	pathogen	goose embryos	186
Spiroplasma atrichopogonis	commensal	sandflies	187
Mycoplasma canis UFG4	pathogen	dogs, mammals, humans	188
Candidatus Phytoplasma australiense	pathogen	plants	189
Mycoplasma bovigenitalium 51080	pathogen	cattle	190
Mycoplasma mycoides subsp. capri LC str. 95010	pathogen	cattle	191
Mycoplasma mycoides subsp. capri PG3	pathogen	cattle	191
Mycoplasma mycoides subsp. mycoides SC str. Gladysdale	pathogen	cattle	191
Mycoplasma mycoides subsp. mycoides SC str. PG1	pathogen	cattle	191
Mycoplasma arginini 7264	pathogen	mammals, humans	192
Mesoplasma florum L1	commensal	plants	193
Spiroplasma mirum ATCC 29335	pathogen	rabbits	194
Spiroplasma apis B31	pathogen	honeybees	195.196
Ureaplasma parvum serovar 6 str. ATCC 27818	commensal	humans	197
Mycoplasma bovoculi M165/69	pathogen	cattle	198
Mycoplasma agalactiae PG2	pathogen	small ruminants	170
Mycoplasma parvum str. Indiana	commensal	pigs	199
Strawberry lethal yellows phytoplasma	pathogen	plants	200
Mycoplasma agalactiae 14628	pathogen	small ruminants	201
Acholeplasma brassicae	free-living/commensal	plant surfaces	202
Spiroplasma diminutum CUAS-1	commensal	mosquitos	203
Spiroplasma sabaudiense Ar-1343	commensal	mosquitos	203
Mycoplasma fermentans JER	pathogen	humans	204
Mycoplasma fermentans M64	pathogen	humans	204
Spiroplasma eriocheiris	pathogen	mitten crabs	205
Spiroplasma syrphidicola EA-1	commensal	syrphid flies	206
Spiroplasma chrysopicola DF-1	commensal	deerflies	207
Mycoplasma hyopneumoniae 7448	pathogen	pigs	208
Spiroplasma poulsonii	pathogen	fruit flies	209
Mycoplasma bovis PG45	pathogen	cattle	210
