# Supplementary material for: Reconstructing the functions of endosymbiotic Mollicutes in fungus-growing ants
Source: eLife. 2018 Nov 20;7:e39209. doi: 10.7554/eLife.39209 (PMC6245734; doi:10.7554/eLife.39209)
Supplement: Supplementary file 5. — From left to right: Primer names, the function of the gene targeted based on the RAST annotation, the target organism, the primer sequences from 5’ to 3’ and the annealing temperatures used for the qPCR. [file elife-39209-supp5.xlsx]

## Sheet: Sheet1
Name	function	target organism	Sequence 5’–>3’	Annealing temperature
Aech_09983 RPL7:659L19 Lower Primer	housekeeping	host	AGC TTA AAG GGC CAT AGG A	610C
Aech_09983 RPL7:521U21 Upper Primer	housekeeping	host	AGA TAA ACA GGC AAC GCA TAC	610C
Aech_06560_EGI66191 - 1,617 F	import acetate	host	TTCTACGGCGATGTTCCTCG	610C
Aech_06560_EGI66191 - 1,855 R	import acetate	host	GGATCGATCTGAGGGAAGCG	610C
A2241-MCT2-1140F	import acetate	host	GCAGCTTCACGCGATCAAAA	610C
A2241-MCT2-1414R	import acetate	host	GAGGTAGCATCTCAGGCACG	610C
A7300-MCT3-1273F	import acetate	host	AAAAACTCGTCGGCTCTGCT	610C
A7300-MCT3-1546R	import acetate	host	TGAGCTTCTCCGTTCCCAAC	610C
peg676_2869_R	citrate utilization	EntAcro1	TACAACACCCCGCCGTAATT	590C
peg676_2630_F	citrate utilization	EntAcro1	GCGAGTTGAAAGCGGGAATG	590C
peg675_250_R	citrate utilization	EntAcro1	GAATCGCAGTCAACACCCGA	590C
peg675_27_F	citrate utilization	EntAcro1	TGGAAGTGTGGAGTCTGGTG	590C
peg674_528_R	citrate utilization	EntAcro1	CCGGTTGGGAGCAGTCTTAG	590C
peg674_313_F	citrate utilization	EntAcro1	AGTGCTGCTGACATCAACCA	590C
peg673_871_R	citrate utilization	EntAcro1	GTGAAGCTCCTCCAGTTCCC	590C
peg673_558_F	citrate utilization	EntAcro1	GTCGCTAGGAAAAGCACCCT	590C
peg672_453_R	citrate utilization	EntAcro1	TTTAGCGGGTTGGTCACACA	590C
peg672_143_F	citrate utilization	EntAcro1	AAAACCACCCGCAGAGTGAA	590C
peg671_713_R	citrate utilization	EntAcro1	TGGGCATCAAGTTGCGTTTG	590C
peg671_459_F	citrate utilization	EntAcro1	TACCAACGGTCATTTGGCGT	590C
peg670_449_R	citrate utilization	EntAcro1	CGAGCACCATTGATGCCTTG	590C
peg670_200_F	citrate utilization	EntAcro1	CCTTCGCTGATTTACGCACC	590C
peg744_505_R	arginine utilization	EntAcro1	CAACAATATCCACGGGGCGA	590C
peg744_224_F	arginine utilization	EntAcro1	GTGGAGCGATGAGTCAAGGT	590C
peg743_1518_R	arginine utilization	EntAcro1	AGCAACATCACCAGCCACAA	590C
peg743_1277_F	arginine utilization	EntAcro1	CTGCGGGAGTTGGGGTAATT	590C
peg742_740_R	arginine utilization	EntAcro1	ACCCGTTGGTCTCAGACTTC	590C
peg742_535_F	arginine utilization	EntAcro1	ATGGGAATGCACTTTGTGGC	590C
peg741_994_R	arginine utilization	EntAcro1	CCGCAGCAATAGGGTCATCA	590C
peg741_755_F	arginine utilization	EntAcro1	ACTTACCAAAATCCCGCGCT	590C
296-317_F	GlcNAc utilization	EntAcro1	GCGAAGATTTGGAACATCCCG	590C
296-527_R	GlcNAc utilization	EntAcro1	GTCGGTACTTCGCTCTCGTT	590C
394-504_F	GlcNAc utilization	EntAcro1	TCCCGAAGAGCAGGATGGTA	590C
394-703_R	GlcNAc utilization	EntAcro1	GATCAAGAGCAGCCACCACT	590C
510-61_F	GlcNAc utilization	EntAcro1	GTGCCAAGCAACACCACAAA	590C
510-278_R	GlcNAc utilization	EntAcro1	AGCGCTTGTTGACCAATTGC	590C
724-321_F	GlcNAc utilization	EntAcro1	TTTGGGATGGCAAAACACGC	590C
724-606_R	GlcNAc utilization	EntAcro1	CACAGGAATGGTGGCTCACT	590C
EntAcro10_R	Quantification of EntAcro10	EntAcro10	CTCTCCTATACTCTAGTCTT	550C
