# Supplementary material for: Reconstructing the functions of endosymbiotic Mollicutes in fungus-growing ants
Source: eLife. 2018 Nov 20;7:e39209. doi: 10.7554/eLife.39209 (PMC6245734; doi:10.7554/eLife.39209)
Supplement: Supplementary file 6. — From left to right we present for each gene examined: The protein ID in the Uniprot database (http://www.uniprot.org/), the gene name and the gene ID based on the Ac. echinatior annotation, the predicted protein size, and the results of statistical analyses examining the correlation between expression of the bacterial ftsZ gene in midgut/fat body tissues and the expression of MCT-like genes. The significance of each correlation was first evaluated using a non-parametric Spearman correlation test (see Methods), for which we give ρ values, p values and Bonferroni corrected p values. The only significant correlation (marked in bold) was between the ftsZ and the MCT1 (F4WHWZ) transporter, for which previous functional experiments have demonstrated that it is actively involved in the import of acetate in eukaryotic cells (Kirat and Kato, 2006; Moschen et al., 2012). [file elife-39209-supp6.xlsx]

## Sheet: Sheet1
Uniprot ID	Ac. echinatior annotation	Gene	Size	Ant MCT expression ~ EntAcro1 titers (ftsZ)
				ρ	p value	Bonferroni adjusted p
F4WJQ2	Sodium-coupled monocarboxylate transporter 1	G5I_05934	597	-0.04	00:08:00	1
F4WJB8	Sodium-coupled monocarboxylate transporter 1	G5I_05796	587	-0.01	0.0645833	1
F4WU94	Sodium-coupled monocarboxylate transporter 1	G5I_09452	600	00:12:00	00:46:00	1
F4W7J6	Sodium-coupled monocarboxylate transporter 1	G5I_01412	618	00:33:00	0.053	0.441667
F4X3I9	Sodium-coupled monocarboxylate transporter 1	G5I_12872	617	-0.05	0.0527778	1
F4W533	Sodium-coupled monocarboxylate transporter 1	G5I_00524	597	00:16:00	00:36:00	1
F4WN67	Monocarboxylate transporter 1	G5I_07215	487	00:17:00	00:32:00	1
F4WHW2	Monocarboxylate transporter 1	G5I_05309	704	00:53:00	0	0.001
F4X723	Sodium-coupled monocarboxylate transporter 2	G5I_14159	616	-0.03	0.0569444	1
F4W7F8	Monocarboxylate transporter 3	G5I_01374	582	00:15:00	00:31:00	1
